# Supplementary material for: Panspecies Small-Molecule Disruptors of Heterochromatin-Mediated Transcriptional Gene Silencing
Source: Mol Cell Biol. 2015 Jan 23;35(4):662–74. doi: 10.1128/MCB.01102-14 (PMC4301722; doi:10.1128/MCB.01102-14)
Supplement: Supplemental material [file MCB.01102-14_zmb999100729sd1.xlsx]

## Sheet: HMS-I1
Annotated list of S. pombe genes upregulated and downregulated 1.28 fold in cells treated with 5 μM HMS-I1
1.28 fold upregulated genes HMS-I1 vs DMSO			total nr of genes 1.28 fold up regulated: 208*
systematic name	chromosome	left border	right border	strand	description	HMS-I1 vs DMSO (log2)
SPAC212.08c	I	12158	12994	1	Uncharacterized GPI-anchored protein C212.08c	0.945098
SPCTRNAVAL.09	III	1093384	1093466	1	tRNA Val for anticodon AAC [Source:GeneDB_Spombe;Acc:SPCTRNAVAL.09]	0.899962
mfm2	I	2913908	2914084	-1	M-factor	0.896466
SPAC750.07c	I	5576092	5576463	-1	Uncharacterized GPI-anchored protein C750.07c	0.881606
idp1	I	3232499	3233755	1	Probable isocitrate dehydrogenase [NADP], mitochondrial	0.786722
SPBCPT2R1.06c	II	4521572	4522191	-1	SPBCPT2R1.06c	0.778352
SPATRNAPHE.02	I	3753434	3753506	-1	tRNA Phe for anticodon GAA [Source:GeneDB_Spombe;Acc:SPATRNAPHE.02]	0.768748
SPBTRNAGLY.07	II	1600687	1600757	-1	tRNA Gly for anticodon GCC [Source:GeneDB_Spombe;Acc:SPBTRNAGLY.07]	0.76713
SPAC212.02	I	27353	27763	-1	Uncharacterized protein C212.02	0.761575
SPAC212.07c	I	13665	14555	1	SPAC212.07c	0.754991
rps401	II	3246943	3247731	1	rps401	0.751009
rpl1202	III	627212	627804	-1	rpl1202	0.728101
rps403	I	3400156	3400944	1	rps403	0.726517
SPAC29B12.13	I	5439948	5440361	1	Uncharacterized lyase C29B12.13	0.72645
SPBPB10D8.02c	II	84667	86331	-1	Uncharacterized sulfatase PB10D8.02c	0.724101
matmc2	II	2134649	2135194	1	matmc	0.720999
matmc	II	2116282	2116827	1	matmc	0.701668
aes1	II	70204	71094	1	Antisense-enhancing sequence 1	0.701512
rpl3202	I	3416558	3416941	-1	rpl3202	0.696333
rpl2301	I	3180362	3180892	-1	rpl2301	0.692728
SPBPB21E7.10	II	80094	80201	-1	SPBPB21E7.10	0.679928
pdb1	II	3072343	3073443	1	Pyruvate dehydrogenase E1 component subunit beta, mitochondrial	0.673417
SPBC428.04	II	449834	450181	1	Uncharacterized membrane protein C428.04	0.659559
SPBC1921.04c	II	2412851	2413204	-1	Uncharacterized protein C1921.04c	0.65705
grt1	II	49143	51181	-1	Zinc finger protein grt1	0.656636
SPAC11D3.04c	I	113817	114209	-1	Uncharacterized protein C11D3.04c	0.650325
rps7	I	2242836	2243423	-1	40S ribosomal protein S7	0.650275
rpl1201	III	691135	691632	-1	rpl1201	0.645317
SPBTRNAASP.03	II	1603697	1603767	-1	tRNA Asp for anticodon GUC [Source:GeneDB_Spombe;Acc:SPBTRNAASP.03]	0.64372
SPAPB2C8.01	I	2943289	2946951	1	Putative cell agglutination protein PB2C8.01	0.641163
rps101	I	175913	176671	-1	rps101	0.639219
SPBC21C3.12c	II	3818841	3819215	-1	Thioredoxin domain-containing protein C21C3.12c	0.635086
SPAC11D3.03c	I	111905	112813	-1	Uncharacterized protein C11D3.03c	0.634058
atp16	II	3048673	3049155	1	ATP synthase subunit delta, mitochondrial	0.626619
SPAC630.08c	I	360960	361862	-1	SPAC630.08c	0.62105
rpl701	II	2047295	2048140	1	60S ribosomal protein L7-C	0.617737
mlo3	II	1745913	1746512	-1	mRNA export protein mlo3	0.61663
SPAC212.09c	I	7619	9274	1	SPAC212.09c	0.616408
rpl34	I	4094329	4094667	-1	rpl34	0.612531
rpl1701	II	1735220	1735783	-1	rpl1701	0.606633
SPAC186.05c	I	5541249	5542037	-1	UPF0016 membrane protein C186.05c	0.589235
vps29	I	3728363	3729004	1	Vacuolar protein sorting-associated protein 29	0.584006
tef3	III	1686566	1689709	1	Elongation factor 3	0.580505
p23fy	I	3810428	3810934	-1	Translationally-controlled tumor protein homolog	0.578914
SPBTRNAALA.11	II	1646921	1646994	-1	tRNA Ala for anticodon AGC [Source:GeneDB_Spombe;Acc:SPBTRNAALA.11]	0.57891
rpl1602	I	4098234	4098882	1	rpl1602	0.578132
SPAC9.08c	I	1478114	1478962	-1	Uncharacterized protein C9.08c	0.571394
SPBC56F2.12	II	4088679	4089893	-1	SPBC56F2.12	0.567504
SPBP23A10.11c	II	2020966	2022489	-1	Uncharacterized serine-rich protein P23A10.11c	0.567249
pho1	II	4449357	4450718	1	Acid phosphatase	0.565187
byr3	I	2248843	2249382	-1	Cellular nucleic acid-binding protein homolog	0.56449
SPBC30B4.10	II	1324640	1324969	1	SPBC30B4.10	0.544511
hht1	I	4700728	4701138	1	Histone H3.3; Histone H3.1/H3.2	0.543559
eca39	II	443531	444673	-1	Branched-chain-amino-acid aminotransferase, mitochondrial	0.540428
sum3	III	974761	976671	-1	sum3	0.537668
tub1	II	261625	262974	-1	tub1	0.537164
cyc1	III	1715635	1715964	1	Cytochrome c	0.535747
SPAC1F8.07c	I	102660	104444	-1	Probable pyruvate decarboxylase C1F8.07c	0.535316
rpl2101	II	2505068	2505550	-1	rpl2101	0.534838
pyk1	I	3845913	3847442	-1	Pyruvate kinase	0.534022
SPAC1687.16c	I	933952	934854	-1	SPAC1687.16c	0.533456
SPBCPT2R1.07c	II	4525074	4526770	-1	SPBCPT2R1.07c	0.533363
SPBC359.03c	II	112209	113948	-1	Uncharacterized amino-acid permease C359.03c	0.528575
SPCC330.07c	III	120913	122415	-1	Ucharacterized MFS-type transporter C330.07c	0.527181
rps602	I	3320160	3320879	1	rps602	0.523288
rps1502	I	3869396	3869860	-1	rps1502	0.522429
SPBP8B7.31	II	3700133	3700799	1	Putative magnesium-dependent phosphatase P8B7.31	0.520386
matmi	II	2116019	2116147	-1	Mating-type M-specific polypeptide Mi	0.520016
SPAC25B8.07c	I	4168211	4168552	-1	HIG1 domain-containing protein C25B8.07c, mitochondrial	0.516043
SPBC887.15c	II	3573180	3574061	-1	Uncharacterized hydroxylase C887.15c	0.515155
SPBC3B8.07c	II	3383662	3384750	1	SPBC3B8.07c	0.51335
gpd3	II	579631	580638	1	Glyceraldehyde-3-phosphate dehydrogenase 2	0.506578
plb1	I	1075677	1077518	-1	Lysophospholipase 1	0.503349
SPCTRNATHR.09	III	1106290	1106361	1	tRNA Thr for anticodon AGU [Source:GeneDB_Spombe;Acc:SPCTRNATHR.09]	0.502332
SPATRNAILE.03	I	3769390	3769463	1	tRNA Ile for anticodon AAU [Source:GeneDB_Spombe;Acc:SPATRNAILE.03]	0.50136
rpl15	III	2100779	2101384	1	60S ribosomal protein L15-A	0.499078
rps1501	III	798282	798743	1	rps1501	0.496515
rpl101	III	611900	612550	-1	rpl101	0.496364
act1	II	1477049	1478176	-1	Actin	0.495833
SPBC2G5.05	II	2588321	2590378	1	Probable transketolase	0.495663
rpl1901	II	4124939	4125520	-1	rpl1901	0.494242
SPBC119.03	II	718866	719666	1	Probable catechol O-methyltransferase 1	0.493476
gln1	I	1597392	1598471	-1	Glutamine synthetase	0.493153
SPCC1393.11	III	821644	822237	1	60S ribosomal protein L20, mitochondrial	0.491715
SPBC23G7.11	II	2122086	2122727	1	Probable DNA-3-methyladenine glycosylase 2	0.488007
SPBPB8B6.03	II	47428	49071	1	Putative amidase PB8B6.03	0.48418
SPCC1795.12c	III	972824	973162	1	Uncharacterized protein C1795.12c	0.482949
mei2	I	4511939	4514191	-1	Meiosis protein mei2	0.48128
SPAC589.10c	I	3109328	3109780	-1	Ubiquitin	0.479935
SPBC26H8.11c	II	3976166	3976693	-1	Uncharacterized protein C26H8.11c	0.479007
SPCTRNAARG.10	III	1067542	1067614	-1	tRNA Arg for anticodon UCG [Source:GeneDB_Spombe;Acc:SPCTRNAARG.10]	0.478208
SPAC56F8.12	I	1147733	1148917	1	Uncharacterized protein C56F8.12	0.476814
gpm1	I	5174871	5175506	-1	Phosphoglycerate mutase	0.474343
cbp1	II	3512571	3514139	-1	cbp1	0.472885
sod1	I	1003899	1004363	-1	Superoxide dismutase [Cu-Zn]	0.472689
SPAC29B12.11c	I	5437577	5438101	-1	UPF0664 stress-induced protein C29B12.11c	0.472333
SPAC26F1.05	I	5175878	5176225	-1	Meiotically up-regulated gene 106 protein	0.470991
SPBPB2B2.06c	II	4471000	4472805	-1	Uncharacterized protein PB2B2.06c	0.468916
rps002	I	4037623	4038486	-1	rps002	0.468205
rpl26	II	1559140	1559520	-1	60S ribosomal protein L26	0.466258
SPBC19F5.04	II	3711072	3713002	1	Probable aspartokinase	0.46437
SPAC23H4.13c	I	1587593	1588227	1	Uncharacterized protein C23H4.13c	0.461793
SPBC3H7.07c	II	1872134	1873101	1	Probable phosphoserine phosphatase	0.461561
SPBC646.07c	II	935616	936503	-1	Putative enoyl reductase C646.07c	0.460113
ade10	III	947832	949589	-1	Bifunctional purine biosynthesis protein ade10	0.458131
SPBC31F10.02	II	3757733	3758218	1	UPF0152 protein C31F10.02	0.45792
SPAC1705.03c	I	1570895	1572160	-1	Uncharacterized protein C1705.03c	0.452524
SPBTRNAVAL.06	II	1620524	1620606	-1	tRNA Pseudo VAL anticodon AAC, Cove score 40.82 [Source:GeneDB_Spombe;Acc:SPBTRNAVAL.06]	0.45192
his1	I	4305588	4306679	-1	ATP phosphoribosyltransferase	0.451691
pfk1	II	2299266	2302094	-1	6-phosphofructokinase	0.449383
tpi1	III	939945	940694	1	tpi1	0.447592
SPAC637.09	I	4556322	4558193	1	Uncharacterized exonuclease C637.09	0.446017
isu1	I	518765	519343	-1	Iron sulfur cluster assembly protein 1, mitochondrial	0.441614
SPAC1002.17c	I	1831912	1832481	-1	Putative uracil phosphoribosyltransferase urg2	0.439762
SPCC1393.08	III	812655	814328	1	GATA zinc finger domain-containing protein C1393.08	0.438262
SPBC29A3.16	II	2070193	2070693	1	Ribosome biogenesis regulatory protein homolog	0.434945
pop3	II	1664747	1665691	1	WD repeat-containing protein wat1	0.434239
rpl803	II	602181	602942	1	rpl803	0.433511
rpl2701	II	2781999	2782453	-1	rpl2701	0.433195
SPBC32H8.05	II	1461475	1461967	1	UPF0642 protein C32H8.05	0.428536
rps601	I	187744	188463	-1	rps601	0.427627
matmi2	II	2134386	2134514	-1	matml	0.427449
sdh2	I	1896433	1897191	1	Succinate dehydrogenase [ubiquinone] iron-sulfur subunit, mitochondrial	0.426611
SPAC56E4.05	I	1256491	1257127	1	Meiotically up-regulated gene 69 protein	0.426093
tdh1	II	2809437	2810447	1	tdh1	0.425779
SPAC5H10.03	I	152813	153472	1	Uncharacterized protein C5H10.03	0.421866
ncs1	I	311559	312334	-1	Calcium-binding protein NCS-1	0.42182
mes1	I	1500085	1500465	1	Protein mes1	0.421216
SPBC83.12	II	1532918	1533403	1	Uncharacterized protein C83.12	0.420375
SPACUNK4.17	I	2873932	2875149	-1	Uncharacterized protein UNK4.17	0.419229
rpl801	I	4251557	4252318	-1	rpl801	0.41614
rpl2102	I	3401442	3401924	1	rpl2102	0.415741
arf1	II	2729103	2729713	-1	ADP-ribosylation factor 1	0.415521
SPAC1006.07	I	5086462	5087640	1	ATP-dependent RNA helicase eIF4A	0.414302
SPBC3B9.19	II	4024347	4025018	1	SPBC3B9.19	0.413462
SPBPB8B6.02c	II	44810	46831	-1	Probable urea active transporter 2	0.413233
SPBC83.10	II	1528806	1529375	1	UPF0620 protein C83.10	0.410954
SPBC365.16	II	2532788	2533621	1	Uncharacterized membrane protein C365.16	0.410503
rps801	I	4287712	4288314	-1	rps801	0.410241
rpc40	II	4397853	4398899	-1	rpc40	0.409284
sxa1	I	3333569	3335170	1	Aspartic proteinase sxa1	0.409062
hsp16	II	2662290	2662721	-1	Heat shock protein 16	0.40902
ade4	I	5365259	5366860	-1	Amidophosphoribosyltransferase	0.408816
SPBTRNALEU.07	II	1645433	1645533	-1	tRNA Leu for anticodon CAA [Source:GeneDB_Spombe;Acc:SPBTRNALEU.07]	0.407709
rpl13	I	1712114	1712740	1	60S ribosomal protein L13	0.407439
SPAC167.04	I	1554901	1555691	-1	SPAC167.04	0.406888
rpl1603	II	3445067	3445718	1	60S ribosomal protein L16-C	0.406563
SPCC1281.06c	III	1393590	1395029	-1	Probable acyl-CoA desaturase	0.405599
rnc1	III	65489	66685	-1	RNA-binding protein rnc1	0.403755
SPBC1105.16c	II	3539360	3539683	-1	SPBC1105.16c	0.403516
erg28	II	1048435	1049020	1	Ergosterol biosynthetic protein 28	0.403425
pvg1	I	2871020	2872225	-1	Pyruvyl transferase 1	0.403041
sks2	II	1107356	1109197	1	sks2	0.402815
gpd1	II	4037614	4038771	1	gpd1	0.402661
SPBC23G7.10c	II	2120067	2121254	-1	Putative NADPH dehydrogenase C23G7.10c	0.40235
eno101	II	2203037	2204356	1	eno101	0.401208
SPCC576.17c	III	2112538	2114290	-1	Uncharacterized transporter C576.17c	0.399649
SPBP23A10.16	II	2037819	2038379	1	SPBP23A10.16	0.399001
SPAC23C11.05	I	2141429	2142298	1	Inorganic pyrophosphatase	0.398809
atp2	I	969683	971260	-1	ATP synthase subunit beta, mitochondrial	0.397166
rpl1101	I	3347235	3347759	-1	rpl1101	0.394937
SPAC17G8.03c	I	2347332	2347931	-1	SPAC17G8.03c	0.394923
SPCC794.07	III	262811	264399	1	Dihydrolipoyllysine-residue acetyltransferase component of pyruvate dehydrogenase complex, mitochondrial	0.394412
SPBC21C3.08c	II	3811211	3812527	-1	Probable ornithine aminotransferase	0.39441
fba1	II	1690167	1691243	1	Fructose-bisphosphate aldolase	0.394222
SPAC25B8.12c	I	4177921	4178832	-1	Uncharacterized hydrolase C25B8.12c	0.393716
SPBC839.03c	II	600328	601083	-1	Defective in cullin neddylation protein 1	0.393113
php5	II	3396150	3397500	-1	Transcriptional activator hap5	0.391742
SPAC212.10	I	5726	6331	-1	SPAC212.10	0.391501
SPBPB21E7.05	II	66842	67225	1	Uncharacterized protein PB21E7.05	0.391054
pgk1	II	4159972	4161216	-1	Phosphoglycerate kinase	0.389626
SPAC24C9.06c	I	3049309	3051645	-1	Aconitate hydratase, mitochondrial	0.387704
SPAC19G12.16c	I	4079838	4081850	-1	SPAC19G12.16c	0.386397
bgl2	I	4135522	4136487	-1	Glucan 1,3-beta-glucosidase	0.385107
psi1	III	2194853	2195992	-1	psi1	0.384066
rps2402	II	2182731	2183216	1	rps2402	0.381903
isp3	I	96900	97448	1	Sexual differentiation process protein isp3	0.38182
SPAPB18E9.05c	I	3987548	3987820	-1	Putative uncharacterized membrane protein PB18E9.05c	0.381573
swo1	I	3889674	3891788	-1	swo1	0.381431
rps102	I	899091	899849	-1	rps102	0.381423
mcp60	I	341007	342755	-1	mcp60	0.380421
SPBC24C6.04	II	2327056	2328702	1	Probable delta-1-pyrroline-5-carboxylate dehydrogenase	0.377499
SPBC19C7.04c	II	2827492	2827866	-1	Uncharacterized protein C19C7.04c	0.377249
hos3	III	1671221	1671505	-1	hos3	0.377063
SPBC25H2.06c	II	3274730	3275611	1	SPBC25H2.06c	0.373312
qcr1	II	2035270	2036643	-1	qcr1	0.372937
idi1	II	407774	408577	1	Isopentenyl-diphosphate Delta-isomerase	0.372046
SPAC29A4.13	I	5121772	5122479	-1	Uncharacterized urease accessory protein ureF-like	0.371998
SPBC24C6.09c	II	2337062	2339539	-1	Probable phosphoketolase	0.371789
SPAC3G9.01	I	3182539	3183927	-1	Uncharacterized protein C3G9.01	0.371592
rps2601	I	236553	236915	-1	rps2601	0.370747
pss1	I	1918898	1921060	-1	pss1	0.367351
exg1	II	3516938	3518161	1	Glucan 1,3-beta-glucosidase 1	0.365689
ef1a-c	II	627006	628388	-1	Elongation factor 1-alpha-B/C	0.364301
SPAC13G6.10c	I	193196	194788	-1	Uncharacterized serine-rich protein C13G6.10c	0.363826
ubi4	II	1045318	1046466	-1	Ubiquitin	0.363215
SPAC227.06	I	507443	508192	1	Protein YIP5	0.362832
bem46	II	1458564	1459463	1	Protein bem46	0.362664
tif212	I	2444886	2445931	-1	Probable eukaryotic translation initiation factor 2 subunit beta	0.361881
SPATRNAALA.05	I	3778292	3778365	1	tRNA Ala for anticodon AGC [Source:GeneDB_Spombe;Acc:SPATRNAALA.05]	0.359588
SPBC1683.10c	II	165330	166058	-1	SPBC1683.10c	0.359503
SPAC13D6.03c	I	2251272	2252007	-1	Uncharacterized protein C13D6.03c	0.357842
SPBC17A3.04c	II	1408308	1410783	-1	Probable methionyl-tRNA synthetase, cytoplasmic	0.357799
ssa2	III	2058143	2060086	1	Probable heat shock protein ssa2	0.357323
SPAP27G11.13c	I	1636158	1636404	-1	SPAP27G11.13c	0.357158
pin1	III	664668	665340	1	Peptidyl-prolyl cis-trans isomerase pin1	0.356853
SPBC713.11c	II	888899	889051	-1	SPBC713.11c	0.356371
lys1	I	3740062	3744321	-1	L-aminoadipate-semialdehyde dehydrogenase	0.356368
1.28 fold downregulated genes HMS-I1 vs DMSO			total nr of genes 1.28 fold down regulated: 485*
systematic name	chromosome	left border	right border	strand	description	HMS-I1 vs DMSO (log2)
SPAC27F1.10	I	4327387	4327692	-1	Uncharacterized membrane protein C27F1.10	-1.16871
SPBCPT2R1.03	II	4514031	4514420	1	Uncharacterized protein CPT2R1.03	-1.16321
SPCC1322.07c	III	1301540	1301854	-1	Meiotically up-regulated gene 150 protein	-1.10261
SPAC750.02c	I	5561088	5562545	-1	Uncharacterized transporter C750.02c/PB2B2.16c	-1.0132
SPBC19C2.08	II	1691948	1692778	1	SPBC19C2.08	-0.968481
SPBPB2B2.16c	II	4499737	4501194	-1	Uncharacterized transporter C750.02c/PB2B2.16c	-0.941028
SPAC977.03	I	34735	35172	1	Uncharacterized methyltransferase C977.03	-0.917015
SPBC1348.04	II	12176	12613	1	Uncharacterized methyltransferase C1348.04	-0.916763
SPAC977.04	I	35198	35716	1	SPAC977.04	-0.90205
SPBC3B9.05	II	3999471	4000060	1	Uncharacterized protein C3B9.05	-0.861659
SPAC1783.06c	I	2200348	2200864	-1	SPAC1783.06c	-0.844041
SPBC1683.02	II	137944	138963	1	Uncharacterized deaminase C1683.02	-0.8371
SPBC1348.05	II	13572	15029	1	Uncharacterized transporter C1348.05	-0.825767
SPAC23C4.07	I	1041141	1041746	1	SPAC23C4.07	-0.815095
SPAC750.03c	I	5563507	5563944	-1	Uncharacterized methyltransferase C750.03c	-0.812172
SPAC4G8.02c	I	757498	757985	-1	SPAC4G8.02c	-0.783089
SPBC27.05	II	1570646	1570972	1	Uncharacterized protein C27.05	-0.778471
SPBC25B2.06c	II	2609114	2610170	-1	SPBC25B2.06c	-0.778023
SPCPB16A4.06c	III	956424	956804	-1	Uncharacterized protein PB16A4.06c	-0.758095
SPBC17D1.07c	II	3342525	3345718	-1	Uncharacterized protein C17D1.07c	-0.756615
arg3	I	2274912	2275895	1	Ornithine carbamoyltransferase, mitochondrial	-0.748915
SPAC7D4.05	I	2630273	2631083	-1	Putative uncharacterized hydrolase C7D4.05	-0.748038
SPAC57A10.06	I	1377487	1377972	1	Meiotically up-regulated gene 15 protein	-0.743684
meu15	III	708340	708890	1	Meiotic expression up-regulated protein 15	-0.740597
SPAC12G12.11c	I	327594	328882	1	Uncharacterized protein C12G12.11c	-0.729523
ypt4	I	4950169	4950921	-1	GTP-binding protein ypt4	-0.722249
SPAPB8E5.08	I	4924479	4924790	1	Uncharacterized membrane protein PB8E5.08	-0.721093
SPBC11C11.12	II	3362774	3362872	1	SPBC11C11.12	-0.708154
SPAC1486.08	I	3208420	3208880	1	Cytochrome c oxidase assembly protein cox16, mitochondrial	-0.694848
apc10	II	1975167	1975865	1	Anaphase-promoting complex subunit 10	-0.694029
SPBC3B9.09	II	4005112	4006515	1	Vacuolar protein-sorting-associated protein 36	-0.69373
rec14	II	2788778	2789739	1	Meiotic recombination protein rec14	-0.690804
SPBC1348.06c	II	15981	16592	-1	VEL1-related protein BPB2B2.15/BC1348.06c	-0.677866
SPAC458.04c	I	4738504	4739613	-1	Uncharacterized protein C458.04c	-0.675968
cdc14	II	2334070	2334792	1	Cell division control protein 14	-0.672626
SPBC32F12.15	II	2811674	2811880	1	SPBC32F12.15	-0.669183
SPBC29A10.09c	II	2557464	2558747	-1	Uncharacterized protein C29A10.09c	-0.669157
SPBC336.05c	II	2748991	2750127	-1	UPF0486 protein C336.05c	-0.668814
SPBC1685.11	II	519272	520363	1	SPBC1685.11	-0.668644
SPAC1805.09c	I	2791099	2792121	-1	SPAC1805.09c	-0.663876
SPBTRNAVAL.07	II	1630509	1630591	1	tRNA Val for anticodon AAC [Source:GeneDB_Spombe;Acc:SPBTRNAVAL.07]	-0.662036
cid11	II	510402	511884	1	Poly(A) RNA polymerase cid11	-0.659233
SPAC57A10.08c	I	1379461	1380646	-1	Abhydrolase domain-containing protein C57A10.08c	-0.656273
SPAC2E1P5.02c	I	3326547	3327038	-1	Meiotically up-regulated gene 109 protein	-0.650145
SPCC1235.04c	III	181068	181966	-1	Probable FAD synthetase	-0.649534
SPBC1709.20	II	1113635	1114059	1	SPBC1709.20	-0.646431
SPCC24B10.03	III	906321	906894	1	Uncharacterized protein C24B10.03	-0.641761
SPBPB2B2.15	II	4498173	4498784	1	VEL1-related protein BPB2B2.15/BC1348.06c	-0.637654
SPCC191.04c	III	1712422	1712724	-1	Putative uncharacterized membrane protein C191.04c	-0.636405
SPAC29B12.05c	I	5417250	5418179	-1	Probable mitochondrial N(5)-glutamine methyltransferase mtq1	-0.635882
SPBPB2B2.18	II	4504239	4505464	1	Uncharacterized protein PB2B2.18	-0.631565
SPAC186.08c	I	5549783	5550911	-1	Probable L-lactate dehydrogenase	-0.629865
SPBC30D10.09c	II	3085117	3085906	1	Uncharacterized membrane protein C30D10.09c	-0.628495
sir2	II	3611446	3613356	-1	NAD-dependent histone deacetylase sir2	-0.626579
SPBC26H8.08c	II	3968500	3969955	-1	SPBC26H8.08c	-0.619574
SPAPB8E5.10	I	4927437	4927771	1	Uncharacterized protein PB8E5.10	-0.615849
SPCC417.10	III	1696626	1698152	1	Uncharacterized transporter C417.10	-0.615842
SPAC1F7.12	I	4249966	4250988	1	SPAC1F7.12	-0.61414
SPAC22H12.03	I	897777	898667	1	Abhydrolase domain-containing protein C22H12.03	-0.612659
sxa2	I	713391	714914	-1	Carboxypeptidase sxa2	-0.610451
tim8	I	181323	181676	1	Mitochondrial import inner membrane translocase subunit tim8	-0.604869
SPBC1709.06	II	1109628	1111346	1	SPBC1709.06	-0.602807
SPAC6G9.13c	I	3273294	3273599	-1	SPAC6G9.13c	-0.60033
SPBP4G3.03	II	4454878	4455603	1	Uncharacterized protein P4G3.03	-0.597111
SPBPB2B2.08	II	4477812	4478474	1	UPF0643 protein PB2B2.08	-0.596971
SPBC725.05c	II	1211795	1213252	-1	Uncharacterized pyrophosphatase/phosphodiesterase C725.05c	-0.595686
SPCC1672.04c	III	568700	569072	-1	Cytochrome c oxidase assembly protein cox19	-0.592169
spf31	II	1070010	1070842	-1	J domain-containing protein spf31	-0.585677
SPAC186.09	I	5553710	5555428	1	Probable pyruvate decarboxylase C186.09	-0.585142
SPBC1539.08	II	4377657	4378610	1	Probable ADP-ribosylation factor	-0.583313
gmh1	I	165628	166617	1	Probable alpha-1,2-galactosyltransferase gmh1	-0.582768
SPAC977.02	I	33130	33570	1	UPF0742 protein C750.04c/C977.02	-0.581961
SPBC36B7.05c	II	2393058	2393897	-1	Putative E3 ubiquitin-protein ligase C36B7.05c	-0.578961
SPCC330.19c	III	108005	108337	-1	Uncharacterized protein C330.19c	-0.57804
SPBC29A3.05	II	2048912	2049466	1	Uncharacterized zinc finger protein C29A3.05	-0.57206
SPAC1A6.08c	I	1087276	1088133	-1	Meiotically up-regulated gene 125 protein	-0.569815
SPBC1348.03	II	10569	11009	1	UPF0742 protein C1348.03	-0.568864
SPBC947.09	II	657223	658008	-1	Uncharacterized protein C947.09	-0.568121
SPBC56F2.14	II	4127683	4128058	1	SPBC56F2.14	-0.567793
ini1	I	2495714	2496218	-1	Pre-mRNA-splicing factor ini1	-0.567047
SPBC27B12.14	II	1349280	1349763	1	Assembly factor cbp4	-0.56613
SPCC550.04c	III	1192837	1193971	-1	SPCC550.04c	-0.56538
SPAC869.08	I	5499172	5499864	-1	SPAC869.08	-0.56294
erf1	III	729133	730522	1	Protein dom34	-0.561113
mad1	II	1275879	1277998	-1	Spindle assembly checkpoint component mad1	-0.559809
mde10	I	1758493	1760102	-1	Zinc metalloprotease mde10	-0.558026
sid1	I	1986657	1988128	1	Serine/threonine-protein kinase sid1	-0.557159
SPAC10F6.07c	I	1219221	1219787	-1	Meiotically up-regulated gene 94 protein	-0.556067
SPBC32H8.06	II	1462619	1463983	1	Meiotically up-regulated gene 93 protein	-0.555782
SPCC830.04c	III	2187623	2188054	-1	Meiotically up-regulated gene 128 protein	-0.554614
SPCC4B3.16	III	1147283	1148041	-1	SPCC4B3.16	-0.553965
rec10	I	4302301	4304676	-1	Meiotic recombination protein rec10	-0.553193
SPBC543.05c	II	4309856	4311624	-1	Putative transporter C543.05c	-0.551056
swd2	II	1783775	1784956	-1	Set1 complex component swd2	-0.549532
SPBC18H10.21c	II	1813044	1814072	-1	SPBC18H10.21c	-0.548742
SPAP27G11.03	I	1614085	1615112	1	Cell division cycle protein 123	-0.548664
SPAC27E2.02	I	4005407	4006408	1	Protein IMPACT homolog	-0.547653
SPAC977.06	I	40331	40950	1	UPF0494 membrane protein C977.06	-0.547044
SPCC1494.09c	III	2343956	2344497	-1	Uncharacterized protein C1494.09c	-0.545645
SPCC663.06c	III	1646015	1646776	-1	Uncharacterized oxidoreductase C663.06c	-0.544405
taf4	I	885345	886442	1	Transcription initiation factor TFIID subunit 4	-0.543757
SPBC215.14c	II	4060194	4060874	-1	SPBC215.14c	-0.543165
SPAC750.04c	I	5565110	5565550	-1	UPF0742 protein C750.04c/C977.02	-0.54315
SPCC24B10.11c	III	920455	921221	-1	Uncharacterized protein SPCC24B10.11c	-0.543052
rpp102	II	4010596	4011184	-1	rpp102	-0.542238
SPAC2E12.03c	I	5063097	5063948	-1	Uncharacterized protein C2E12.03c	-0.541265
SPBC1105.15c	II	3537203	3538105	-1	SPBC1105.15c	-0.540868
SPAC186.04c	I	5539473	5539916	-1	SPAC186.04c	-0.540694
SPCC777.03c	III	1602412	1603602	-1	Uncharacterized aminotransferase C777.03c	-0.540403
alp21	I	2390986	2392690	1	Cell polarity protein alp21	-0.538469
SPBC947.03c	II	677529	677831	1	Uncharacterized protein C947.03c	-0.538131
erg7	I	2293701	2296016	-1	Lanosterol synthase	-0.537454
nda3	II	3966076	3967724	-1	nda3	-0.536479
SPBC3B9.21	II	3998471	3999115	1	SPBC3B9.21	-0.536373
SPAC977.05c	I	36668	37282	-1	VEL1-related protein AC977.05c	-0.535831
SPAC4F8.01	I	2675999	2676870	-1	SPAC4F8.01	-0.53555
SPAC683.03	I	4196542	4196859	1	Uncharacterized protein C683.03	-0.535257
SPAC4D7.04c	I	5358291	5359298	-1	Uncharacterized protein C4D7.04c	-0.535056
SPCC4B3.09c	III	1161311	1161980	1	60 ribosomal protein L12, mitochondrial	-0.534997
SPBTRNAALA.09	II	1619790	1619863	-1	tRNA Ala for anticodon AGC [Source:GeneDB_Spombe;Acc:SPBTRNAALA.09]	-0.534204
cwc27	II	4269584	4269890	-1	cwc27	-0.533752
SPBC31F10.12	II	3775153	3776012	1	Translation machinery-associated protein 20	-0.533503
SPAC5D6.10c	I	1495570	1495977	1	Meiotically up-regulated gene 116 protein	-0.532821
SPBC1711.11	II	2157073	2158245	1	Sorting nexin C1711.11	-0.527051
tht1	I	428483	430218	1	Nuclear fusion protein tht1	-0.52578
SPAPB1A10.07c	I	1873323	1874697	-1	Membrane protein PB1A10.07c	-0.524911
SPCC622.03c	III	1406869	1407267	-1	Putative uncharacterized membrane protein C622.03c	-0.522002
SPAC10F6.08c	I	1220567	1221697	-1	HMG box-containing protein C10F6.08c	-0.521876
SPAC1687.23c	I	930059	930373	-1	Uncharacterized protein C1687.23c	-0.521854
SPBC1271.03c	II	368494	369228	1	Uncharacterized FCP1 homology domain-containing protein C1271.03c	-0.520741
srb11	II	2317968	2319208	1	RNA polymerase II holoenzyme cyclin-like subunit	-0.520463
tmp1	III	2367464	2368241	-1	tmp1	-0.520111
SPAC5H10.07	I	160103	160372	1	Uncharacterized protein C5H10.07	-0.519538
SPAP14E8.04	I	1927639	1928652	1	SPAP14E8.04	-0.519531
SPAC22G7.08	I	750830	752488	1	SPAC22G7.08	-0.517995
rad26	I	4452014	4453968	1	DNA repair protein rad26	-0.517466
SPBC1706.02c	II	594088	594475	-1	wtf2	-0.515953
vma11	I	2058508	2059459	1	V-type proton ATPase 16 kDa proteolipid subunit 2	-0.513532
SPAC29A4.17c	I	5114041	5114595	1	Uncharacterized protein C29A4.17c	-0.512315
SPBC2A9.09	II	2964667	2965475	1	Phosducin-like protein C2A9.09	-0.511279
SPBC32F12.12c	II	2812549	2813527	-1	Golgi apparatus membrane protein tvp18	-0.511013
SPBC13G1.15c	II	3743241	3743576	-1	Putative uncharacterized protein C13G1.15c	-0.510092
his3	II	1489111	1490564	-1	Histidinol-phosphate aminotransferase	-0.509823
SPBC12C2.14c	II	2473521	2473856	-1	Putative uncharacterized protein C12C2.14c	-0.508828
SPBC646.17c	II	959569	961289	-1	SPBC646.17c	-0.507596
rad9	I	1714990	1716436	-1	DNA repair protein rad9	-0.505352
SPBC216.04c	II	904056	904472	-1	Uncharacterized protein C216.04c	-0.504708
SPBC1347.12	II	4085737	4087027	1	Uncharacterized actin family protein C1347.12	-0.502611
pmc3	I	4491435	4492513	1	Mediator of RNA polymerase II transcription subunit 27	-0.502448
prp28	III	857153	859141	1	Pre-mRNA-splicing ATP-dependent RNA helicase prp28	-0.50237
SPCC1450.10c	III	1747194	1748888	-1	Nuclear architecture-related protein 1	-0.501856
SPAC1250.02	I	5100264	5100885	-1	Meiotically up-regulated gene 95 protein	-0.500857
SPBC1734.08	II	1075299	1076695	1	Class E vacuolar protein-sorting machinery protein hse1	-0.496897
SPCC13B11.03c	III	1595942	1596961	-1	Probable hydroxyacylglutathione hydrolase C13B11.03c	-0.495559
SPBC577.05c	II	758466	759097	-1	SPBC577.05c	-0.4951
rec11	III	1224586	1227825	-1	Meiotic recombination protein rec11	-0.494156
SPCC962.05	III	554521	556200	1	Uncharacterized protein C962.05	-0.493127
SPBC582.06c	II	430083	431066	-1	SPBC582.06c	-0.489496
SPAC9E9.05	I	4445360	4446301	1	Uncharacterized protein C9E9.05	-0.488959
B8647-2	I	3972842	3974134	-1	B8647-2	-0.488896
SPCC24B10.10c	III	918772	919839	-1	Uncharacterized AAA domain-containing protein C24B10.10c	-0.488312
itr1	I	2640601	2642328	-1	Myo-inositol transporter 1	-0.487278
rti1	II	746935	748456	1	DNA repair and recombination protein rti1	-0.487109
SPBC36B7.06c	II	2394351	2394903	-1	Meiotically up-regulated gene 20 protein	-0.485529
SPBPB10D8.03	II	88627	89929	1	SPBPB10D8.03	-0.485401
SPAC12B10.08c	I	4587483	4588957	-1	Probable tRNA(Ile)-lysidine synthase	-0.485268
SPAC1B3.15c	I	4956729	4958615	-1	Uncharacterized transporter C1B3.15C	-0.485177
B8647-4	I	1236567	1237865	1	B8647-4	-0.483851
SPAC11G7.05c	I	3970733	3971689	-1	Malonyl CoA-acyl carrier protein transacylase, mitochondrial	-0.48315
SPBC1685.16	II	502595	502762	1	V-type proton ATPase subunit e	-0.480208
SPCC594.04c	III	362699	363715	-1	Uncharacterized protein C594.04c	-0.480028
SPCTRNAGLU.10	III	1097949	1098020	-1	tRNA Glu for anticodon CUC [Source:GeneDB_Spombe;Acc:SPCTRNAGLU.10]	-0.479287
SPAC21E11.07	I	4261000	4262032	1	Putative transferase caf17, mitochondrial	-0.478583
SPBC3D6.03c	II	1272878	1274914	-1	Probable ribonuclease Z 2	-0.477387
mph1	II	374789	376825	1	Serine/threonine-protein kinase mph1	-0.477229
SPCC777.04	III	1603854	1605419	1	Uncharacterized amino-acid permease C777.04	-0.477195
SPCC1393.05	III	801197	804501	1	Uncharacterized protein C1393.05	-0.476609
ctf1	II	4008657	4009827	-1	Cleavage and termination factor 1	-0.475734
SPAC11E3.12	I	5306737	5307333	1	NADH-ubiquinone oxidoreductase 24 kDa subunit homolog C11E3.12, mitochondrial	-0.473942
uba2	II	2296831	2298889	1	uba2	-0.473895
SPAC4H3.13	I	3853981	3854324	1	Uncharacterized protein C4H3.13	-0.473801
SPCC970.07c	III	500859	502769	1	SPCC970.07c	-0.473446
SPBC23G7.07c	II	2111209	2112157	-1	Protein cms1	-0.473113
SPAC1071.06	I	3867488	3869059	1	SPAC1071.06	-0.471864
SPCC553.05c	III	297140	298258	-1	wtf6	-0.471408
SPBC887.08	II	3553918	3554350	1	Uncharacterized protein C887.08	-0.469987
SPBC713.05	II	877250	878271	1	Uncharacterized WD repeat-containing protein C713.05	-0.468903
tlg2	I	2589763	2590720	-1	t-SNARE affecting a late Golgi compartment protein 2	-0.468727
SPBC3B9.12	II	4009984	4010587	1	Transport protein particle subunit trs23	-0.468509
SPAC8F11.05c	I	2861852	2862640	-1	Meiotically up-regulated gene 130 protein	-0.46795
SPCTRNAASP.05	III	1068479	1068549	1	tRNA Asp for anticodon GUC [Source:GeneDB_Spombe;Acc:SPCTRNAASP.05]	-0.46771
qcr10	II	2886160	2886587	1	Cytochrome b-c1 complex subunit 10	-0.467249
SPCC663.07c	III	1647545	1648296	-1	SPCC663.07c	-0.467069
cwf2	I	1440174	1441443	-1	Pre-mRNA-splicing factor cwc2	-0.467019
SPBC25H2.08c	II	3272032	3273300	1	SPBC25H2.08c	-0.465501
SPAC26H5.13c	I	4152595	4153394	-1	UPF0596 Golgi apparatus membrane protein C26H5.13c	-0.464057
SPAC3A12.08	I	1436039	1436683	1	Uncharacterized protein C3A12.08	-0.462971
SPAC186.03	I	5536097	5537179	1	Probable L-asparaginase 1	-0.462946
SPBC18H10.18c	II	1804156	1804929	-1	Uncharacterized membrane protein C18H10.18c	-0.462781
SPBC725.04	II	1209865	1211622	1	Putative 2-hydroxyacyl-CoA lyase	-0.461621
SPCC1494.04c	III	2328054	2329448	-1	SPCC1494.04c	-0.461544
aps2	II	2778285	2778716	-1	AP-2 complex subunit sigma	-0.461543
SPAC57A10.04	I	1371097	1372176	1	Meiotically up-regulated gene 10 protein	-0.460725
SPCC970.02	III	512043	513540	-1	Putative mannan endo-1,6-alpha-mannosidase C970.02	-0.459738
SPBC56F2.07c	II	4102381	4104810	1	ATPase family gene 2 protein	-0.459543
SPAC3A12.09c	I	1437490	1438362	-1	Uncharacterized urease accessory protein ureD-like	-0.45944
SPAC24H6.02c	I	489679	490250	1	Uncharacterized protein C24H6.02c	-0.459435
SPBC29A3.21	II	2038892	2039194	1	Uncharacterized protein C29A3.21	-0.459406
SPBC1539.05	II	4371800	4374278	1	Conserved oligomeric Golgi complex subunit 3	-0.459378
SPCC1259.12c	III	1056495	1058189	-1	Uncharacterized protein C1259.12c	-0.457254
pcs1	I	5287188	5287954	1	Chromosome segregation protein pcs1	-0.457199
SPBC409.06	II	1143120	1144173	1	SPBC409.06	-0.457151
SPAC1687.02	I	905166	906032	1	Probable CAAX prenyl protease 2	-0.455446
mfm1	I	4917998	4918197	1	M-factor	-0.454344
SPCC663.09c	III	1650428	1651189	-1	Uncharacterized oxidoreductase C663.09c	-0.453839
SPAC17G8.05	I	2351308	2351919	1	Uncharacterized protein C17G8.05	-0.453062
SPAPB24D3.03	I	2953385	2954542	1	Putative agmatinase 3	-0.451928
SPBC32H8.08c	II	1466711	1468439	-1	Uncharacterized mannosyltransferase C32H8.08c	-0.451469
aps1	I	201135	201767	1	Diphosphoinositol polyphosphate phosphohydrolase aps1	-0.451345
pof13	II	373259	374449	1	F-box protein pof13	-0.451151
SPBP8B7.24c	II	3686453	3687065	-1	SPBP8B7.24c	-0.450477
SPAC8C9.09c	I	3657349	3658257	-1	Meiotically up-regulated gene 129 protein	-0.450392
dpm2	II	1652089	1652350	-1	Dolichol phosphate-mannose biosynthesis regulatory protein	-0.449655
SPBC19G7.04	II	2351393	2352566	1	HMG box-containing protein C19G7.04	-0.449426
SPCC594.05c	III	364204	365478	-1	Set1 complex component spp1	-0.449335
SPAC20G8.10c	I	1419973	1421367	-1	Uncharacterized protein C20G8.10c	-0.44775
SPAC30.11	I	4415723	4416073	1	SPAC30.11	-0.445994
SPAC1565.03	I	1295383	1295883	1	Uncharacterized protein C1565.03	-0.44593
SPBC215.06c	II	4039919	4040455	-1	UPF0743 protein C215.06c	-0.445516
SPAC3C7.09	I	2084419	2085708	1	SPAC3C7.09	-0.44547
SPBC18E5.08	II	2090240	2090800	1	Uncharacterized N-acetyltransferase C18E5.08	-0.444661
SPCC18.09c	III	1973657	1974590	-1	Aprataxin-like protein	-0.444192
SPBC409.17c	II	1170454	1171122	-1	UPF0590 protein C409.17c	-0.444087
SPBTRNALEU.06	II	1600095	1600195	-1	tRNA Leu for anticodon CAA [Source:GeneDB_Spombe;Acc:SPBTRNALEU.06]	-0.443334
SPAPB18E9.03c	I	3982878	3983215	-1	SPAPB18E9.03c	-0.443318
SPAC12G12.10	I	329122	330384	-1	Uncharacterized protein C12G12.10	-0.443207
SPAC4H3.14c	I	3854669	3855760	-1	Uncharacterized protein C4H3.14c	-0.442324
vps27	I	2479019	2480851	1	Vacuolar protein sorting-associated protein 27	-0.442273
SPBC106.13	II	403596	404922	1	Protein fyv10	-0.442137
SPCC191.05c	III	1713219	1713854	-1	Uncharacterized protein C191.05c	-0.441998
SPBC1683.03c	II	139425	140984	-1	Uncharacterized MFS-type transporter C1683.03c	-0.4417
fsv1	I	1314621	1315364	-1	Syntaxin-like protein fsv1	-0.441088
SPBC31F10.17c	II	3790117	3790599	-1	Uncharacterized protein C31F10.17c	-0.44083
SPBC725.12	II	1228662	1228998	1	Meiotically up-regulated gene 118 protein	-0.440333
cwf16	I	1489670	1490482	-1	cwf16	-0.440019
SPCC4G3.03	III	466796	467839	-1	Uncharacterized protein C4G3.03	-0.43961
SPCC4F11.05	III	2011402	2011689	1	Uncharacterized protein C4F11.05	-0.439153
SPCC18B5.10c	III	738016	739255	-1	Uncharacterized WD repeat-containing protein C18B5.10c	-0.438773
SPBP35G2.09	II	982140	982793	1	SPBP35G2.09	-0.438709
SPCP25A2.03	III	1183696	1186068	1	Uncharacterized protein P25A2.03	-0.438642
SPAC328.02	I	3476461	3477975	1	Uncharacterized RING finger protein C328.02	-0.437624
SPAC1002.11	I	1817553	1819298	1	SPAC1002.11	-0.437615
SPAC14C4.08	I	5243970	5244509	1	SPAC14C4.08	-0.437297
SPAC18G6.06	I	2229915	2230664	1	Probable U3 small nucleolar RNA-associated protein 11	-0.437165
arp6	III	1212908	1214256	1	Actin-like protein arp6	-0.436798
SPAC2G11.10c	I	827438	828911	-1	Adenylyltransferase and sulfurtransferase uba4	-0.43532
SPAC2E1P3.02c	I	2925793	2927346	-1	SPAC2E1P3.02c	-0.434835
SPAC17H9.08	I	2019269	2020249	1	Uncharacterized mitochondrial carrier C17H9.08	-0.433965
SPAC6B12.03c	I	2415129	2416037	-1	Uncharacterized protein C6B12.03c	-0.433824
SPBP23A10.09	II	2017300	2017908	1	DNA replication complex GINS protein psf1	-0.433345
SPAC688.02c	I	3114465	3115312	-1	SPAC688.02c	-0.433271
SPBP19A11.07c	II	2870253	2872671	-1	SPBP19A11.07c	-0.431766
SPAC19B12.08	I	4899040	4900185	1	Probable cysteine protease atg4	-0.431708
SPBC19G7.12c	II	2373958	2374419	-1	SPBC19G7.12c	-0.431473
SPBC3B9.06c	II	4000586	4001499	-1	SPBC3B9.06c	-0.430718
SPBPB2B2.14c	II	4494380	4495122	-1	UPF0494 membrane protein PB2B2.14c	-0.429545
cor1	I	5297064	5298632	-1	Non-structural maintenance of chromosome element 6	-0.429502
map2	III	986079	986684	-1	P-factor	-0.42873
slx4	I	3118557	3119900	-1	Structure-specific endonuclease subunit slx4	-0.428706
SPAC2H10.02c	I	5277094	5277806	-1	Probable 26S proteasome regulatory subunit p27	-0.42858
SPBP8B7.12c	II	3656274	3656936	-1	SPBP8B7.12c	-0.428134
SPAC23A1.15c	I	4104842	4105522	-1	Protein transport protein sec20	-0.42796
SPCC548.02c	III	219185	220283	-1	wtf3	-0.42748
SPCC736.02	III	313183	314043	1	Uncharacterized protein C736.02	-0.426965
SPAC1486.02c	I	3187654	3188967	-1	SPAC1486.02c	-0.426775
wtf12	III	1402430	1403572	1	Uncharacterized protein wtf12	-0.426594
SPCC1442.11c	III	1788902	1789450	-1	Uncharacterized protein C1442.11c	-0.426021
SPCC613.09	III	94731	96031	1	SPCC613.09	-0.425453
SPBC2G5.03	II	2583757	2584764	1	Cytoplasmic tRNA 2-thiolation protein 1	-0.425121
cyr1	II	2821808	2826886	1	Adenylate cyclase	-0.424776
SPBC23G7.14	II	2128433	2128828	1	Uncharacterized protein C23G7.14	-0.424318
rep1	II	2978966	2980384	1	rep1	-0.423892
SPAC2G11.05c	I	816415	818520	-1	pH-response regulator protein palA/rim20	-0.423819
SPBC29A3.03c	II	2044307	2045563	-1	LisH domain-containing protein C29A3.03c	-0.423427
SPAC6C3.05	I	2332055	2332864	1	Meiotically up-regulated gene 43 protein	-0.423395
SPCC622.04	III	1407577	1407999	1	Putative uncharacterized membrane protein C622.04	-0.423034
SPBC365.18	II	2538021	2539827	1	SPBC365.18	-0.421678
SPCC790.03	III	2246869	2247815	1	Rhomboid protein 2	-0.420442
rpb5	I	1055635	1056542	1	DNA-directed RNA polymerases I, II, and III subunit RPABC1	-0.419174
SPCC794.10	III	270966	272465	1	Probable UTP--glucose-1-phosphate uridylyltransferase	-0.418966
SPAC17G8.07	I	2355301	2355954	1	Protein AF-9 homolog	-0.418481
fkh1	II	632742	633542	-1	FK506-binding protein	-0.41803
rpn6	I	888561	889933	1	Probable 26S proteasome regulatory subunit rpn6	-0.417635
gst1	III	1720225	1720914	-1	Glutathione S-transferase 1	-0.41755
tfb1	I	3521442	3523020	-1	RNA polymerase II transcription factor B subunit 1	-0.417239
SPAC2F7.14c	I	561878	562867	-1	Exosome complex component rrp4	-0.41675
SPAC3H1.13	I	1966073	1967238	1	SPAC3H1.13	-0.416084
SPAC186.02c	I	5530861	5531859	-1	2-hydroxyacid dehydrogenase homolog 2	-0.415731
SPAC1F12.06c	I	3815449	3816293	-1	Putative endonuclease C1F12.06c	-0.415265
csn1	II	4029917	4031359	-1	COP9 signalosome complex subunit 1	-0.41524
pvg3	II	2418966	2420102	-1	Beta-1,3-galactosyltransferase pvg3	-0.41359
SPAC1D4.09c	I	653259	654134	-1	UPF0549 protein C1D4.09c	-0.413515
rps1801	II	3621638	3622248	-1	rps1801	-0.413411
SPAC24C9.11	I	3067488	3069954	1	Suppressor of glycerol defect protein 1	-0.41337
SPBC776.05	II	3183805	3185321	1	Uncharacterized membrane protein C776.05	-0.413187
SPCC417.11c	III	1699090	1700397	-1	Uncharacterized aminotransferase C417.11c	-0.412994
SPCC16A11.03c	III	872348	874056	-1	UPF0652 protein C16A11.03c	-0.41292
SPAC1071.02	I	3859323	3862579	1	DNA repair/transcription protein mms19	-0.411858
SPAC57A7.02c	I	1551033	1551398	1	SPAC57A7.02c	-0.4115
dpm1	I	3018827	3019662	-1	Dolichol-phosphate mannosyltransferase	-0.410644
SPBC947.05c	II	668025	669719	1	Ferric/cupric reductase transmembrane component 2	-0.409693
rec12	I	1773825	1775103	1	Meiotic recombination protein rec12	-0.408916
SPBC713.13c	II	895465	898033	-1	SPBC713.13c	-0.408413
SPBC216.03	II	902842	903585	1	UPF0659 protein C216.03	-0.407276
SPBC19G7.11c	II	2373872	2374724	-1	SPBC19G7.11c	-0.407237
oca8	III	887406	888387	-1	Probable cytochrome b5 2	-0.406603
SPBPB2B2.03c	II	4464409	4465824	-1	SPBPB2B2.03c	-0.406433
SPCC24B10.19c	III	932963	934446	-1	Uncharacterized protein C24B10.19c	-0.406232
SPCC1919.02	III	2207273	2208370	1	Protein pbn1	-0.406061
pof8	I	3624769	3625977	1	Protein pof8	-0.406025
SPCC794.02	III	243855	244969	1	Uncharacterized protein wtf5	-0.405349
arc4	I	3259472	3260344	-1	Actin-related protein 2/3 complex subunit 4	-0.404649
SPBC660.06	II	205549	206370	1	WW domain-containing protein C660.06	-0.403358
SPBPB2B2.07c	II	4476234	4476731	-1	UPF0494 membrane protein PB2B2.07c	-0.402973
SPAC6B12.09	I	2428920	2429834	1	SPAC6B12.09	-0.402725
SPAC25A8.02	I	2103682	2104854	1	Uncharacterized membrane protein C25A8.02	-0.402474
SPAP27G11.11c	I	1631800	1632103	-1	Uncharacterized protein P27G11.11c	-0.402219
SPCC1020.03	III	784250	785705	-1	Uncharacterized metal transporter C1020.03	-0.402028
rpc17	I	3317824	3318213	1	DNA-directed RNA polymerase III subunit rpc9	-0.40194
SPBC26H8.09c	II	3970356	3971903	-1	SWI/SNF global transcription activator complex subunit snf59	-0.401661
SPBC577.07	II	765496	767153	1	SPBC577.07	-0.401193
SPBC3B9.14c	II	4011282	4012572	-1	SPBC3B9.14c	-0.401172
SPBC3E7.07c	II	2673759	2674544	-1	UPF0368 protein C3E7.07c	-0.400011
SPBC24C6.10c	II	2343611	2344950	-1	Uncharacterized protein C24C6.10c	-0.399958
SPAC3H8.07c	I	601783	602385	-1	Probable prefoldin subunit 3	-0.399719
SPAC26F1.09	I	5164640	5167735	-1	SPAC26F1.09	-0.399488
kap113	III	1297858	1301086	1	Importin beta-like protein kap113	-0.399444
SPAC1783.03	I	2191908	2192963	1	SPAC1783.03	-0.398352
SPBC685.05	II	2779642	2780300	1	SPBC685.05	-0.397487
rps1602	I	1711402	1711967	-1	rps1602	-0.397292
SPBC11B10.03	II	1491276	1492647	1	Conserved oligomeric Golgi complex subunit 8	-0.397011
SPAC8C9.10c	I	3659367	3659921	-1	Ribosomal RNA-processing protein 14-N	-0.396191
kms1	I	3463965	3465965	1	Karyogamy meiotic segregation protein 1	-0.396102
SPAC589.05c	I	3102197	3103416	-1	UPF0553 protein C589.05c	-0.395997
SPACUNK4.13c	I	2886242	2887621	1	Uncharacterized GTP-binding protein UNK4.13c	-0.39517
meu26	I	2443589	2444729	1	Meiotic expression up-regulated protein 26	-0.394628
SPAC664.03	I	1709722	1711129	1	RNA polymerase II-associated protein 1 homolog	-0.394433
SPBC887.13c	II	3567624	3568987	-1	Putative 3-oxoacyl-[acyl-carrier-protein] synthase, mitochondrial	-0.394285
SPAC10F6.11c	I	1228316	1229761	-1	Autophagy-related protein 17	-0.394274
SPBC409.13	II	1166381	1167147	1	6,7-dimethyl-8-ribityllumazine synthase	-0.393872
SPCC338.02	III	1369782	1370159	-1	Meiotically up-regulated gene 112 protein	-0.393202
SPCC63.07	III	848634	849629	1	tRNA(His) guanylyltransferase	-0.393176
cyp9	III	300340	302227	-1	Peptidyl-prolyl cis-trans isomerase 9	-0.392817
meu23	III	98721	99485	-1	meu23	-0.392527
SPBP35G2.13c	II	991317	992267	-1	SPBP35G2.13c	-0.392241
SPCC162.06c	III	1578040	1578786	1	Uncharacterized protein C162.06c	-0.391991
SPAC23C11.10	I	2151524	2152501	1	Uncharacterized protein C23C11.10	-0.391923
SPCC825.05c	III	1031434	1032489	-1	PWI domain-containing protein C825.05c	-0.391209
cdc42	I	1917008	1918179	1	Cell division control protein 42 homolog	-0.391129
rpb4	II	1056562	1057126	1	DNA-directed RNA polymerase II subunit rpb4	-0.391113
SPAP8A3.06	I	5326510	5327160	1	Splicing factor U2AF 23 kDa subunit	-0.390531
SPCC18B5.05c	III	727030	728013	-1	Putative phosphomethylpyrimidine kinase C18B5.05c	-0.390339
meu17	II	2213820	2215172	-1	Probable glucoamylase	-0.38984
SPAC57A10.07	I	1378205	1379140	1	Uncharacterized protein C57A10.07	-0.38969
SPAC16E8.13	I	3526204	3527847	1	SPAC16E8.13	-0.389179
SPAC1002.21	I	1835775	1836221	-1	SPAC1002.21	-0.389042
SPCC417.03	III	1672903	1673264	1	Uncharacterized protein C417.03	-0.388626
cyp1	I	1369111	1370009	1	Peptidyl-prolyl cis-trans isomerase ppi1	-0.388586
SPAC12D12.09	II	2315344	2316276	1	SPAC12D12.09	-0.388452
SPAC13F5.07c	I	2185765	2186082	-1	Uncharacterized protein C13F5.07c	-0.388276
SPCC1682.06	III	382377	383138	1	Uncharacterized membrane protein C1682.06	-0.388155
SPCC757.04	III	50358	52537	1	Uncharacterized transcriptional regulatory protein C757.04	-0.388124
hba1	II	2521371	2522570	-1	hba1	-0.387618
SPAC5D6.07c	I	1501825	1503312	1	Uncharacterized protein C5D6.07c	-0.387527
SPAC1A6.11	I	1074434	1074754	1	Putative uncharacterized protein C1A6.11	-0.387143
SPCC16C4.01	III	658832	660413	1	SPCC16C4.01	-0.387044
SPBC8D2.09c	II	1376213	1376621	-1	Probable U2 small nuclear ribonucleoprotein B''	-0.386713
SPAC25B8.08	I	4169112	4170884	1	Dilute domain-containing protein C25B8.08	-0.386599
SPCC1840.09	III	2275268	2276098	-1	Uncharacterized protein C1840.09	-0.386596
prp10	I	4334069	4337686	-1	U2 snRNP component prp10	-0.386593
SPAC1782.12c	I	4775585	4776093	-1	UPF0382 membrane protein C1782.12c	-0.385405
SPAC1F7.10	I	4244869	4245585	1	Uncharacterized protein C1F7.10	-0.385151
SPBP35G2.04c	II	969908	970934	-1	Uncharacterized protein P35G2.04c	-0.384907
SPCC1235.03	III	179387	180586	1	Smr domain-containing protein C1235.03	-0.384561
SPBTRNAILE.06	II	1619643	1619716	1	tRNA Ile for anticodon AAU [Source:GeneDB_Spombe;Acc:SPBTRNAILE.06]	-0.384426
mlh1	II	2923041	2925335	1	Putative MutL protein homolog 1	-0.382329
SPBC25H2.09	II	3270691	3271179	-1	Uncharacterized protein C25H2.09	-0.381032
ceg1	II	1726647	1727855	1	mRNA-capping enzyme subunit alpha	-0.380799
SPCC576.19c	III	2082147	2082506	-1	Putative uncharacterized protein C576.19c	-0.380737
SPCC1919.06c	III	2220027	2221091	-1	wtf25	-0.380022
SPCC320.04c	III	163074	165561	1	Mitochondrial Rho GTPase 1	-0.379881
snt2	I	1962610	1966005	-1	Lid2 complex component snt2	-0.379868
SPAC1006.04c	I	5076035	5078893	-1	SPAC1006.04c	-0.379313
grx3	III	1736327	1736827	-1	Monothiol glutaredoxin-3	-0.379178
SPBC1861.10	II	4151564	4152400	1	SPBC1861.10	-0.378964
SPAC589.04	I	3101007	3101901	1	Metaxin-1	-0.378874
SPBC543.02c	II	4302985	4304415	-1	DnaJ homolog subfamily C member 7 homolog	-0.378759
SPAC227.02c	I	502667	503284	-1	Ribosomal RNA-processing protein 15	-0.378712
rpc31	II	623232	623864	1	DNA-directed RNA polymerase III subunit rpc31	-0.378131
SPACUNK4.14	I	2884084	2885754	-1	Uncharacterized protein UNK4.14	-0.377602
SPAC29A4.20	I	5105423	5107152	-1	Probable elongator complex protein 3	-0.377191
SPBC1348.07	II	19641	20383	1	UPF0494 membrane protein C1348.07	-0.377081
SPCP1E11.08	III	2407273	2408246	1	Ribosome biogenesis protein nsa2	-0.37637
vma16	I	4282392	4282991	1	Probable V-type proton ATPase 20 kDa proteolipid subunit	-0.376103
mam2	I	4781587	4782633	1	Pheromone P-factor receptor	-0.376076
SPAC18B11.01c	I	316607	318097	1	SPAC18B11.01c	-0.376025
SPBC1347.13c	II	4087149	4088238	-1	rRNA methyltransferase, mitochondrial	-0.376021
SPAC22G7.10	I	754604	755730	1	Pre-mRNA polyadenylation factor fip1	-0.375662
SPBPB2B2.17c	II	4503756	4504196	-1	UPF0742 protein PB2B2.17c	-0.375213
yps1	III	978613	980178	-1	Aspartic proteinase yapsin-1	-0.37519
SPCC2H8.05c	III	832347	833000	-1	Uncharacterized protein C2H8.05c	-0.375127
rad60	II	2408632	2409902	1	DNA repair protein rad60	-0.374791
meu25	II	1564802	1566670	1	Meiotic expression up-regulated protein 25	-0.374572
SPBC16E9.02c	II	1919961	1921973	-1	CUE domain-containing protein 5	-0.374445
SPCC285.05	III	1803562	1804608	1	Uncharacterized protein C285.05	-0.37434
SPAC1782.03	I	4762706	4763773	1	Uncharacterized protein C1782.03	-0.373942
SPBC887.16	II	3576721	3577050	1	Uncharacterized protein C887.16	-0.373733
SPAC22E12.12	I	5044150	5044488	1	SPAC22E12.12	-0.373641
SPBC2F12.10	II	1721351	1722463	-1	60S ribosomal protein L35, mitochondrial	-0.372829
SPAC9.05	I	1471960	1474565	1	SPAC9.05	-0.37279
SPCC16C4.20c	III	660851	661181	-1	Uncharacterized protein C16C4.20c	-0.372775
SPBC146.02	II	1001911	1002702	1	Uncharacterized protein C146.02	-0.372713
gtp1	II	544321	545625	1	GTP-binding protein 1	-0.372481
SPBC405.05	II	3150552	3150983	1	Meiotic chromosome segregation protein C405.05	-0.372321
SPACUNK4.09	I	2894872	2895891	-1	Uncharacterized protein UNK4.09	-0.372183
pyp3	I	5299737	5300753	1	Tyrosine-protein phosphatase 3	-0.371583
sap145	I	4805529	4807334	-1	Spliceosome-associated protein 145	-0.37087
SPAC12B10.06c	I	4585449	4585924	-1	SPAC12B10.06c	-0.370549
SPCC622.02	III	1405976	1406359	1	Putative uncharacterized membrane protein C622.02	-0.370206
SPAC977.08	I	45604	46314	1	Uncharacterized oxidoreductase C977.08/C1348.09	-0.370004
SPCC825.04c	III	1030256	1030870	-1	Uncharacterized N-acetyltransferase C825.04c	-0.36999
SPAC630.04c	I	353327	353827	-1	Uncharacterized protein C630.04c	-0.369662
cmk2	I	4091058	4092979	-1	Calcium/calmodulin-dependent protein kinase type II	-0.369381
SPAC11D3.10	I	126482	127786	1	Uncharacterized protein C11D3.10	-0.369063
SPBC17A3.02	II	1404147	1404875	1	Loss of respiratory capacity protein 2 homolog	-0.368962
SPCC584.03c	III	1533922	1535577	-1	RanBD1 domain-containing protein C584.03c	-0.368927
SPAC824.03c	I	1689802	1690545	-1	Uncharacterized protein C824.03c, mitochondrial	-0.3686
pku80	II	4304941	4307167	-1	ATP-dependent DNA helicase II subunit 2	-0.368511
gna1	I	3506044	3506480	1	Glucosamine 6-phosphate N-acetyltransferase	-0.368457
cut2	II	2205116	2206021	-1	Securin	-0.368345
SPCC2H8.04	III	831178	832042	1	Uncharacterized protein C2H8.04	-0.367814
gsk31	II	1359592	1361339	1	Protein kinase gsk31	-0.367784
mde1	I	3508505	3509177	-1	Mei4-dependent protein 1	-0.367181
wtf10	III	615605	616689	1	Uncharacterized protein wtf10	-0.366898
ufe1	III	1001020	1002264	-1	Syntaxin ufe1	-0.36591
SPAC1D4.05c	I	647493	648708	-1	Protein ERD1 homolog 2	-0.365661
rpc11	I	1164023	1164352	1	DNA-directed RNA polymerase III subunit RPC10	-0.36545
SPBC215.16c	II	4063151	4065958	-1	SPBC215.16c	-0.365368
SPAC4H3.04c	I	3831970	3833049	-1	UPF0103 protein C4H3.04c	-0.365065
SPAC1071.09c	I	3871560	3872408	-1	Uncharacterized J domain-containing protein C1071.09c	-0.365014
SPBC16D10.06	II	3609690	3610916	1	Zinc-regulated transporter 1	-0.365014
SPCC132.02	III	1329998	1331120	1	SPCC132.02	-0.364873
SPAC2F3.07c	I	3936428	3936733	-1	Uncharacterized protein C2F3.07c	-0.364851
SPCC285.04	III	1801971	1802345	1	Probable 5-hydroxyisourate hydrolase	-0.364624
cut23	I	1341300	1343327	1	cut23	-0.364367
cid12	III	1656569	1657579	1	Poly(A) RNA polymerase cid12	-0.363214
rng3	III	86370	88610	-1	Ring assembly protein 3	-0.362968
SPBC1685.07c	II	512104	513366	-1	Putative amino acid permease C1685.07c	-0.36293
SPAC23C4.05c	I	1037733	1039082	-1	Uncharacterized protein C23C4.05c	-0.36276
orp3	I	1929948	1932064	-1	orp3	-0.362183
SPBC16G5.03	II	4220474	4221280	1	Uncharacterized RING finger protein C16G5.03	-0.361987
SPBC3H7.08c	II	1871052	1871643	1	Uncharacterized protein C3H7.08c	-0.36157
pub2	I	2798923	2801131	-1	E3 ubiquitin-protein ligase pub2	-0.361403
SPAPB1A10.02	I	1862834	1863844	1	Uncharacterized protein PB1A10.02	-0.361387
SPCC285.06c	III	1806069	1807350	-1	wtf17	-0.361077
SPAC6F12.08c	I	1323339	1325236	-1	Exocyst complex component exo84	-0.360865
ypt71	I	1881779	1882810	-1	GTP-binding protein ypt71	-0.360514
SPAC869.04	I	5512036	5513268	-1	Putative formamidase C869.04	-0.360296
orc2	II	2783758	2785365	1	Origin recognition complex subunit 2	-0.359421
SPCC645.11c	III	1257833	1258393	-1	SPCC645.11c	-0.359267
dpb4	II	1287043	1287845	1	DNA polymerase epsilon subunit D	-0.35905
SPCC663.08c	III	1648900	1649661	-1	Uncharacterized oxidoreductase C663.08c	-0.357697
SPAC589.11	I	3110074	3110915	1	Meiotically up-regulated gene 82 protein	-0.357673
ung1	III	603037	604129	1	Uracil-DNA glycosylase	-0.35766
SPCC830.11c	III	2204084	2204706	-1	Putative adenylate kinase fap7	-0.357531
SPAC6G9.16c	I	3279851	3280249	-1	Uncharacterized protein C6G9.16c	-0.35743
SPBC16G5.09	II	4230617	4232263	1	Carboxypeptidase kex1	-0.357164
his7	II	2042693	2043946	-1	Histidine biosynthesis bifunctional protein his7	-0.35715
rnh1	II	2750591	2751569	-1	Ribonuclease H	-0.357084
SPCC594.06c	III	365928	366989	-1	Vacuolar morphogenesis protein 7 homolog	-0.357049
SPAC823.16c	I	2610369	2611604	-1	SPAC823.16c	-0.357041
pac1	II	738604	739695	-1	pac1	-0.356902
SPAC1782.05	I	4765348	4766406	1	Serine/threonine-protein phosphatase 2A activator 2	-0.356736
SPCC191.08	III	1717651	1718055	1	Uncharacterized ORAOV1 family protein C191.08	-0.356621
cwf18	III	2406015	2406443	-1	Cell cycle control protein cwf18	-0.356419
*Gene numbers differ slightly from gene numbers presented in manuscript, as analyses in manuscript are restricted to annoted genes present in the Ekwall laboratory database.

## Sheet: HMS-I2
Annotated list of S. pombe genes upregulated and downregulated 1.5 fold in cells treated with 5 μM HMS-I2
1.5 fold upregulated genes HMS-I2 vs DMSO			total nr of genes 1.5 fold up regulated: 206*
systematic name	chromosome	left border	right border	strand	description	HMS-I2 vs DMSO (log2)
mfm2	I	2913908	2914084	-1	M-factor	1.95774
SPAC212.08c	I	12158	12994	1	Uncharacterized GPI-anchored protein C212.08c	1.62049
matmc2	II	2134649	2135194	1	matmc	1.43296
SPAC1002.17c	I	1831912	1832481	-1	Putative uracil phosphoribosyltransferase urg2	1.39139
SPBPB21E7.10	II	80094	80201	-1	SPBPB21E7.10	1.36785
SPAC750.07c	I	5576092	5576463	-1	Uncharacterized GPI-anchored protein C750.07c	1.36024
SPAC869.10c	I	5494121	5495779	1	Probable proline-specific permease put4	1.34775
SPBC21C3.12c	II	3818841	3819215	-1	Thioredoxin domain-containing protein C21C3.12c	1.33293
SPBCPT2R1.06c	II	4521572	4522191	-1	SPBCPT2R1.06c	1.27213
SPCC1795.12c	III	972824	973162	1	Uncharacterized protein C1795.12c	1.24718
SPAC25B8.07c	I	4168211	4168552	-1	HIG1 domain-containing protein C25B8.07c, mitochondrial	1.24049
SPBC3B8.07c	II	3383662	3384750	1	SPBC3B8.07c	1.20806
SPAC186.05c	I	5541249	5542037	-1	UPF0016 membrane protein C186.05c	1.1788
SPAC9.08c	I	1478114	1478962	-1	Uncharacterized protein C9.08c	1.17116
SPAC212.07c	I	13665	14555	1	SPAC212.07c	1.15375
SPAC4F8.08	I	2665424	2665879	-1	Meiotically up-regulated gene 114 protein	1.13934
SPAC29B12.13	I	5439948	5440361	1	Uncharacterized lyase C29B12.13	1.12661
idp1	I	3232499	3233755	1	Probable isocitrate dehydrogenase [NADP], mitochondrial	1.10816
grt1	II	49143	51181	-1	Zinc finger protein grt1	1.07619
pdb1	II	3072343	3073443	1	Pyruvate dehydrogenase E1 component subunit beta, mitochondrial	1.06996
SPAC11D3.04c	I	113817	114209	-1	Uncharacterized protein C11D3.04c	1.04718
matmc	II	2116282	2116827	1	matmc	1.04302
SPCTRNAVAL.09	III	1093384	1093466	1	tRNA Val for anticodon AAC [Source:GeneDB_Spombe;Acc:SPCTRNAVAL.09]	1.03904
SPBC428.04	II	449834	450181	1	Uncharacterized membrane protein C428.04	1.03542
SPAC22F8.07c	I	4798166	4799827	-1	SPAC22F8.07c	1.02499
rps401	II	3246943	3247731	1	rps401	1.02318
SPCTRNALEU.11	III	1069616	1069694	1	tRNA Leu for anticodon AAG [Source:GeneDB_Spombe;Acc:SPCTRNALEU.11]	1.02239
SPAC869.02c	I	5518858	5520141	1	Flavohemoprotein	1.00443
SPBTRNALEU.07	II	1645433	1645533	-1	tRNA Leu for anticodon CAA [Source:GeneDB_Spombe;Acc:SPBTRNALEU.07]	0.994331
SPAC212.02	I	27353	27763	-1	Uncharacterized protein C212.02	0.983939
mes1	I	1500085	1500465	1	Protein mes1	0.98378
SPAC19G12.11	I	4068334	4069086	1	Ubiquinone biosynthesis protein coq9, mitochondrial	0.976182
matmi2	II	2134386	2134514	-1	matml	0.964287
rpl3202	I	3416558	3416941	-1	rpl3202	0.959137
SPBC646.07c	II	935616	936503	-1	Putative enoyl reductase C646.07c	0.947873
ncs1	I	311559	312334	-1	Calcium-binding protein NCS-1	0.947205
rps403	I	3400156	3400944	1	rps403	0.945316
mlo3	II	1745913	1746512	-1	mRNA export protein mlo3	0.937336
SPAC5H10.03	I	152813	153472	1	Uncharacterized protein C5H10.03	0.930304
SPAC212.09c	I	7619	9274	1	SPAC212.09c	0.911353
SPBC23G7.11	II	2122086	2122727	1	Probable DNA-3-methyladenine glycosylase 2	0.899668
SPAC11D3.03c	I	111905	112813	-1	Uncharacterized protein C11D3.03c	0.896771
SPAC589.10c	I	3109328	3109780	-1	Ubiquitin	0.887737
SPBPB8B6.03	II	47428	49071	1	Putative amidase PB8B6.03	0.883889
SPAPB1A10.14	I	1891820	1892551	1	Uncharacterized protein PB1A10.14	0.874667
SPBC30B4.10	II	1324640	1324969	1	SPBC30B4.10	0.872334
gln1	I	1597392	1598471	-1	Glutamine synthetase	0.870899
SPBC1921.04c	II	2412851	2413204	-1	Uncharacterized protein C1921.04c	0.867204
SPBTRNAVAL.08	II	1647655	1647737	-1	tRNA Val for anticodon AAC [Source:GeneDB_Spombe;Acc:SPBTRNAVAL.08]	0.863605
SPAC4G8.15c	I	767507	767736	-1	SPAC4G8.15c	0.859216
SPBC887.15c	II	3573180	3574061	-1	Uncharacterized hydroxylase C887.15c	0.855433
sdh2	I	1896433	1897191	1	Succinate dehydrogenase [ubiquinone] iron-sulfur subunit, mitochondrial	0.854961
SPAC630.08c	I	360960	361862	-1	SPAC630.08c	0.849262
SPAC212.10	I	5726	6331	-1	SPAC212.10	0.849131
pts1	I	2576006	2576824	-1	Proteasome subunit beta type-5	0.844302
byr3	I	2248843	2249382	-1	Cellular nucleic acid-binding protein homolog	0.839867
SPBPB2B2.09c	II	4480910	4481962	-1	Probable 2-dehydropantoate 2-reductase	0.838058
rpl34	I	4094329	4094667	-1	rpl34	0.836694
SPBC32H8.05	II	1461475	1461967	1	UPF0642 protein C32H8.05	0.835589
SPBC651.04	II	1245747	1246460	1	Uncharacterized protein C651.04	0.832282
sum3	III	974761	976671	-1	sum3	0.828636
rpl1201	III	691135	691632	-1	rpl1201	0.827612
tub1	II	261625	262974	-1	tub1	0.824671
SPBC1105.16c	II	3539360	3539683	-1	SPBC1105.16c	0.823618
SPAC23H4.13c	I	1587593	1588227	1	Uncharacterized protein C23H4.13c	0.823017
atp16	II	3048673	3049155	1	ATP synthase subunit delta, mitochondrial	0.820708
mei2	I	4511939	4514191	-1	Meiosis protein mei2	0.818618
SPAPB2C8.01	I	2943289	2946951	1	Putative cell agglutination protein PB2C8.01	0.8161
SPAC14C4.11	I	5248655	5251066	1	Vacuolar transporter chaperone 2	0.81578
rpl1202	III	627212	627804	-1	rpl1202	0.809356
hos3	III	1671221	1671505	-1	hos3	0.805785
p23fy	I	3810428	3810934	-1	Translationally-controlled tumor protein homolog	0.801859
hxk1	I	484347	485801	-1	Hexokinase-1	0.800804
tif212	I	2444886	2445931	-1	Probable eukaryotic translation initiation factor 2 subunit beta	0.798357
rps101	I	175913	176671	-1	rps101	0.796306
SPATRNAILE.03	I	3769390	3769463	1	tRNA Ile for anticodon AAU [Source:GeneDB_Spombe;Acc:SPATRNAILE.03]	0.79314
spo12	I	2849829	2850101	-1	Mitosis-specific protein spo12	0.791872
SPBC1D7.01	II	1758310	1758896	-1	Probable prefoldin subunit 1	0.789145
rps7	I	2242836	2243423	-1	40S ribosomal protein S7	0.787808
SPBC25D12.02c	II	3717000	3718851	-1	SPBC25D12.02c	0.787758
fim1	II	3108567	3110541	-1	Fimbrin	0.787371
cbp1	II	3512571	3514139	-1	cbp1	0.787338
SPAC29B12.11c	I	5437577	5438101	-1	UPF0664 stress-induced protein C29B12.11c	0.785751
erg28	II	1048435	1049020	1	Ergosterol biosynthetic protein 28	0.784343
SPCC1393.11	III	821644	822237	1	60S ribosomal protein L20, mitochondrial	0.782375
hut1	II	621535	622503	-1	UDP-galactose transporter homolog 1	0.779369
SPBP23A10.11c	II	2020966	2022489	-1	Uncharacterized serine-rich protein P23A10.11c	0.777373
SPBCPT2R1.07c	II	4525074	4526770	-1	SPBCPT2R1.07c	0.777335
SPAC1687.16c	I	933952	934854	-1	SPAC1687.16c	0.768623
rps2601	I	236553	236915	-1	rps2601	0.762798
SPBC83.12	II	1532918	1533403	1	Uncharacterized protein C83.12	0.761873
SPBTRNAASP.03	II	1603697	1603767	-1	tRNA Asp for anticodon GUC [Source:GeneDB_Spombe;Acc:SPBTRNAASP.03]	0.756682
SPCC1795.02c	III	995522	996816	1	Vacuolar calcium ion transporter	0.75397
SPAPB18E9.05c	I	3987548	3987820	-1	Putative uncharacterized membrane protein PB18E9.05c	0.753549
ade10	III	947832	949589	-1	Bifunctional purine biosynthesis protein ade10	0.753362
atp15	II	3785987	3786262	-1	Putative ATP synthase subunit epsilon, mitochondrial	0.752028
SPAC23A1.05	I	4089771	4090076	1	Uncharacterized membrane protein C23A1.05	0.7495
gst2	III	2296275	2296967	-1	Glutathione S-transferase 2	0.744755
eca39	II	443531	444673	-1	Branched-chain-amino-acid aminotransferase, mitochondrial	0.744399
plb1	I	1075677	1077518	-1	Lysophospholipase 1	0.741171
SPCC1393.08	III	812655	814328	1	GATA zinc finger domain-containing protein C1393.08	0.740339
rpl701	II	2047295	2048140	1	60S ribosomal protein L7-C	0.740084
SPBC215.10	II	4050979	4051887	1	Uncharacterized hydrolase C215.10	0.73868
rpl2301	I	3180362	3180892	-1	rpl2301	0.73849
cox17	II	3963743	3964079	-1	Cytochrome c oxidase copper chaperone	0.738046
SPBCPT2R1.02	II	4510250	4510609	1	Uncharacterized protein CPT2R1.02	0.737479
SPAC56F8.12	I	1147733	1148917	1	Uncharacterized protein C56F8.12	0.730752
mcm7	II	3719438	3721720	-1	DNA replication licensing factor mcm7	0.726268
sam1	II	4164328	4165476	-1	S-adenosylmethionine synthetase	0.725414
aes1	II	70204	71094	1	Antisense-enhancing sequence 1	0.725031
SPAC144.18	I	4691069	4692106	1	GDP-mannose transporter	0.722227
SPAC56E4.05	I	1256491	1257127	1	Meiotically up-regulated gene 69 protein	0.719191
rps1501	III	798282	798743	1	rps1501	0.718451
rpl1701	II	1735220	1735783	-1	rpl1701	0.717653
rpl1602	I	4098234	4098882	1	rpl1602	0.715023
SPBPB21E7.05	II	66842	67225	1	Uncharacterized protein PB21E7.05	0.714816
SPCC569.02c	III	2433512	2433853	1	UPF0321 protein C569.02c	0.714054
SPAC17G8.03c	I	2347332	2347931	-1	SPAC17G8.03c	0.712209
rps1502	I	3869396	3869860	-1	rps1502	0.711816
SPBPB8B6.02c	II	44810	46831	-1	Probable urea active transporter 2	0.709751
sxa1	I	3333569	3335170	1	Aspartic proteinase sxa1	0.708644
SPCTRNAALA.12	III	1065494	1065567	-1	tRNA Ala for anticodon AGC [Source:GeneDB_Spombe;Acc:SPCTRNAALA.12]	0.706212
php5	II	3396150	3397500	-1	Transcriptional activator hap5	0.701505
tef3	III	1686566	1689709	1	Elongation factor 3	0.701131
SPBP4H10.11c	II	2894139	2896208	-1	Long-chain-fatty-acid--CoA ligase 2	0.696695
rpl1901	II	4124939	4125520	-1	rpl1901	0.696405
pho1	II	4449357	4450718	1	Acid phosphatase	0.692232
SPBC83.10	II	1528806	1529375	1	UPF0620 protein C83.10	0.691378
SPBC1683.05	II	149650	151329	1	Uncharacterized permease C1683.05	0.689187
SPAC1705.03c	I	1570895	1572160	-1	Uncharacterized protein C1705.03c	0.688347
pfk1	II	2299266	2302094	-1	6-phosphofructokinase	0.687057
SPBC19F5.04	II	3711072	3713002	1	Probable aspartokinase	0.685851
SPBC543.08	II	4316288	4317040	1	SPBC543.08	0.683988
SPAC821.05	I	989297	990588	1	Eukaryotic translation initiation factor 3 subunit H	0.683982
SPBC56F2.12	II	4088679	4089893	-1	SPBC56F2.12	0.682217
hxk2	I	2666716	2668083	1	Hexokinase-2	0.67269
SPBC29A3.16	II	2070193	2070693	1	Ribosome biogenesis regulatory protein homolog	0.671322
SPAC17A5.08	I	1768687	1769319	1	Uncharacterized membrane protein C17A5.08	0.666454
SPBC31F10.02	II	3757733	3758218	1	UPF0152 protein C31F10.02	0.66567
ura1	I	740200	746934	-1	Protein ura1	0.660578
SPAC13G7.09c	I	2313518	2313925	-1	Uncharacterized protein C13G7.09c	0.659942
rpl2101	II	2505068	2505550	-1	rpl2101	0.659938
SPBPB2B2.04	II	4466741	4467274	1	SPBPB2B2.04	0.659889
SPBP23A10.16	II	2037819	2038379	1	SPBP23A10.16	0.658759
SPBC646.10c	II	941725	943218	-1	Nucleolar protein 56	0.655018
SPAC23C11.05	I	2141429	2142298	1	Inorganic pyrophosphatase	0.654646
SPAC1F8.07c	I	102660	104444	-1	Probable pyruvate decarboxylase C1F8.07c	0.653569
SPACUNK4.17	I	2873932	2875149	-1	Uncharacterized protein UNK4.17	0.652809
SPCC1259.02c	III	1034412	1036880	-1	Uncharacterized zinc metalloprotease C1259.02c	0.649256
alp13	I	1588389	1589451	-1	Chromatin modification-related protein eaf3	0.647352
SPBC26H8.11c	II	3976166	3976693	-1	Uncharacterized protein C26H8.11c	0.647153
SPBC1198.03c	II	177197	177946	-1	Uncharacterized protein C1198.03c	0.64615
exg1	II	3516938	3518161	1	Glucan 1,3-beta-glucosidase 1	0.644849
SPBC23G7.10c	II	2120067	2121254	-1	Putative NADPH dehydrogenase C23G7.10c	0.644655
SPBC800.11	II	276807	277976	1	Uncharacterized protein C800.11	0.640613
SPBPB7E8.01	II	3496317	3498026	1	Uncharacterized protein PB7E8.01	0.640343
SPCC330.07c	III	120913	122415	-1	Ucharacterized MFS-type transporter C330.07c	0.638358
hht1	I	4700728	4701138	1	Histone H3.3; Histone H3.1/H3.2	0.638012
SPBC685.10c	II	2786077	2787351	-1	SPBC685.10c	0.636729
SPAC1F5.05c	I	282849	283304	1	Uncharacterized protein C1F5.05c	0.636222
rpl1603	II	3445067	3445718	1	60S ribosomal protein L16-C	0.635528
SPAC3G9.01	I	3182539	3183927	-1	Uncharacterized protein C3G9.01	0.635221
SPBC21B10.06c	II	1662663	1664189	1	Uncharacterized membrane protein C21B10.06c	0.630986
ade4	I	5365259	5366860	-1	Amidophosphoribosyltransferase	0.630753
eno102	II	58324	59646	-1	eno102	0.629027
rps002	I	4037623	4038486	-1	rps002	0.628543
pvg1	I	2871020	2872225	-1	Pyruvyl transferase 1	0.628321
gpm1	I	5174871	5175506	-1	Phosphoglycerate mutase	0.627652
rps2502	I	4209375	4209747	-1	rps2502	0.626768
prp22	I	1207825	1211384	-1	Pre-mRNA-splicing factor ATP-dependent RNA helicase prp22	0.624908
SPBC3H7.07c	II	1872134	1873101	1	Probable phosphoserine phosphatase	0.624632
cka1	I	2153054	2154424	1	Casein kinase II subunit alpha	0.624034
SPBP8B7.31	II	3700133	3700799	1	Putative magnesium-dependent phosphatase P8B7.31	0.623703
SPBTRNAILE.07	II	1631399	1631472	-1	tRNA Ile for anticodon AAU [Source:GeneDB_Spombe;Acc:SPBTRNAILE.07]	0.622314
SPAC922.06	I	5486270	5487046	1	Uncharacterized oxidoreductase C922.06	0.621893
rpc40	II	4397853	4398899	-1	rpc40	0.621739
SPAC637.09	I	4556322	4558193	1	Uncharacterized exonuclease C637.09	0.620562
SPBC839.03c	II	600328	601083	-1	Defective in cullin neddylation protein 1	0.619597
SPBC13A2.04c	II	3407636	3409492	-1	Probable peptide transporter ptr2	0.618058
rnc1	III	65489	66685	-1	RNA-binding protein rnc1	0.617015
rpl2701	II	2781999	2782453	-1	rpl2701	0.615076
SPAC2E1P3.05c	I	2936410	2937003	-1	Carbohydrate-binding domain-containing protein C2E1P3.05c	0.61453
SPBP8B7.21	II	3679513	3681089	1	SPBP8B7.21	0.611296
SPAC8C9.05	I	3650459	3651365	1	D-tyrosyl-tRNA(Tyr) deacylase	0.606895
pop3	II	1664747	1665691	1	WD repeat-containing protein wat1	0.604886
SPBC359.03c	II	112209	113948	-1	Uncharacterized amino-acid permease C359.03c	0.604748
rpl901	I	2284537	2285109	-1	rpl901	0.604532
pyk1	I	3845913	3847442	-1	Pyruvate kinase	0.603445
SPBC2G5.05	II	2588321	2590378	1	Probable transketolase	0.603438
SPCC584.15c	III	1521706	1524091	-1	Arrestin domain-containing protein C584.15c	0.603309
vma6	I	3556171	3557245	-1	V-type proton ATPase subunit d	0.598701
SPAC19D5.02c	I	5206363	5207034	-1	Uncharacterized protein C19D5.02c	0.598362
his1	I	4305588	4306679	-1	ATP phosphoribosyltransferase	0.597638
SPCPB16A4.05c	III	952676	953536	-1	Uncharacterized urease accessory protein ureG-like	0.597076
SPBC19C7.04c	II	2827492	2827866	-1	Uncharacterized protein C19C7.04c	0.596999
mcp7	I	579421	580147	1	Meiotic coiled-coil protein 7	0.596516
SPBC25H2.16c	II	3248384	3250424	1	Probable ADP-ribosylation factor-binding protein C25H2.16c	0.594911
adg1	I	5266752	5267252	-1	Protein adg1	0.59334
pip1	I	1576310	1576928	1	RING-box protein pip1	0.592245
ubi1	I	3969909	3970295	1	Ubiquitin	0.591768
atp2	I	969683	971260	-1	ATP synthase subunit beta, mitochondrial	0.591686
SPAC29B12.12	I	5439111	5439452	1	Uncharacterized protein C29B12.12	0.590117
cox6	I	2815268	2816101	1	Cytochrome c oxidase subunit 6, mitochondrial	0.589893
SPBP35G2.14	II	993787	996969	1	Pumilio domain-containing protein P35G2.14	0.58821
SPAC29A4.13	I	5121772	5122479	-1	Uncharacterized urease accessory protein ureF-like	0.587855
SPAC26F1.05	I	5175878	5176225	-1	Meiotically up-regulated gene 106 protein	0.58552
1.5 fold downregulated genes HMS-I2 vs DMSO			total nr of genes 1.5 fold down regulated: 481*
systematic name	chromosome	left border	right border	strand	description	HMS-I2 vs DMSO (log2)
SPAC212.03	I	23589	23978	-1	Uncharacterized protein C212.03	-2.44529
SPBCPT2R1.03	II	4514031	4514420	1	Uncharacterized protein CPT2R1.03	-2.41372
SPAC27F1.10	I	4327387	4327692	-1	Uncharacterized membrane protein C27F1.10	-1.70763
SPAPB8E5.08	I	4924479	4924790	1	Uncharacterized membrane protein PB8E5.08	-1.55879
meu15	III	708340	708890	1	Meiotic expression up-regulated protein 15	-1.54904
SPBC3B9.05	II	3999471	4000060	1	Uncharacterized protein C3B9.05	-1.50369
SPBC19C2.08	II	1691948	1692778	1	SPBC19C2.08	-1.37127
gmh1	I	165628	166617	1	Probable alpha-1,2-galactosyltransferase gmh1	-1.36702
SPAC977.03	I	34735	35172	1	Uncharacterized methyltransferase C977.03	-1.35962
arg3	I	2274912	2275895	1	Ornithine carbamoyltransferase, mitochondrial	-1.3588
SPBC1709.20	II	1113635	1114059	1	SPBC1709.20	-1.32127
SPBC17D1.07c	II	3342525	3345718	-1	Uncharacterized protein C17D1.07c	-1.3189
SPAC750.02c	I	5561088	5562545	-1	Uncharacterized transporter C750.02c/PB2B2.16c	-1.29439
SPAC977.04	I	35198	35716	1	SPAC977.04	-1.29291
SPBC27.05	II	1570646	1570972	1	Uncharacterized protein C27.05	-1.28992
SPAC6G9.13c	I	3273294	3273599	-1	SPAC6G9.13c	-1.27789
SPAC1805.09c	I	2791099	2792121	-1	SPAC1805.09c	-1.27618
SPBC1348.05	II	13572	15029	1	Uncharacterized transporter C1348.05	-1.25297
SPAC22H12.03	I	897777	898667	1	Abhydrolase domain-containing protein C22H12.03	-1.24885
SPBC1348.04	II	12176	12613	1	Uncharacterized methyltransferase C1348.04	-1.24594
SPCPB16A4.06c	III	956424	956804	-1	Uncharacterized protein PB16A4.06c	-1.24156
SPAC750.03c	I	5563507	5563944	-1	Uncharacterized methyltransferase C750.03c	-1.23382
SPBPB2B2.16c	II	4499737	4501194	-1	Uncharacterized transporter C750.02c/PB2B2.16c	-1.23026
SPBC1685.11	II	519272	520363	1	SPBC1685.11	-1.22193
SPAC23C4.07	I	1041141	1041746	1	SPAC23C4.07	-1.19555
SPBC947.09	II	657223	658008	-1	Uncharacterized protein C947.09	-1.18777
SPAPB8E5.10	I	4927437	4927771	1	Uncharacterized protein PB8E5.10	-1.153
SPBC3B9.09	II	4005112	4006515	1	Vacuolar protein-sorting-associated protein 36	-1.14199
cid11	II	510402	511884	1	Poly(A) RNA polymerase cid11	-1.14057
SPBC12C2.14c	II	2473521	2473856	-1	Putative uncharacterized protein C12C2.14c	-1.13397
SPCC191.04c	III	1712422	1712724	-1	Putative uncharacterized membrane protein C191.04c	-1.12874
SPBPB10D8.03	II	88627	89929	1	SPBPB10D8.03	-1.12471
SPAC1783.06c	I	2200348	2200864	-1	SPAC1783.06c	-1.12291
SPCC13B11.02c	III	1594302	1594718	-1	Uncharacterized protein C13B11.02c	-1.11291
SPAC2E12.03c	I	5063097	5063948	-1	Uncharacterized protein C2E12.03c	-1.10522
rec10	I	4302301	4304676	-1	Meiotic recombination protein rec10	-1.10147
SPBC577.05c	II	758466	759097	-1	SPBC577.05c	-1.09836
SPAC57A10.06	I	1377487	1377972	1	Meiotically up-regulated gene 15 protein	-1.09647
SPAC12G12.11c	I	327594	328882	1	Uncharacterized protein C12G12.11c	-1.09228
SPAC977.05c	I	36668	37282	-1	VEL1-related protein AC977.05c	-1.08797
SPAC7D4.05	I	2630273	2631083	-1	Putative uncharacterized hydrolase C7D4.05	-1.08369
SPBC646.17c	II	959569	961289	-1	SPBC646.17c	-1.08314
SPAC1F7.12	I	4249966	4250988	1	SPAC1F7.12	-1.08142
SPAC1687.23c	I	930059	930373	-1	Uncharacterized protein C1687.23c	-1.07625
SPCC4B3.16	III	1147283	1148041	-1	SPCC4B3.16	-1.07485
SPAC1A6.08c	I	1087276	1088133	-1	Meiotically up-regulated gene 125 protein	-1.07141
SPAPB1A10.07c	I	1873323	1874697	-1	Membrane protein PB1A10.07c	-1.06698
apc10	II	1975167	1975865	1	Anaphase-promoting complex subunit 10	-1.06587
SPAC2G11.05c	I	816415	818520	-1	pH-response regulator protein palA/rim20	-1.06412
SPBC3B9.06c	II	4000586	4001499	-1	SPBC3B9.06c	-1.06319
SPAC458.04c	I	4738504	4739613	-1	Uncharacterized protein C458.04c	-1.06243
rti1	II	746935	748456	1	DNA repair and recombination protein rti1	-1.05742
SPCC24B10.03	III	906321	906894	1	Uncharacterized protein C24B10.03	-1.05088
mad1	II	1275879	1277998	-1	Spindle assembly checkpoint component mad1	-1.04773
SPBC887.16	II	3576721	3577050	1	Uncharacterized protein C887.16	-1.0444
SPBPB2B2.15	II	4498173	4498784	1	VEL1-related protein BPB2B2.15/BC1348.06c	-1.04354
SPBC1683.02	II	137944	138963	1	Uncharacterized deaminase C1683.02	-1.04149
SPAC6B12.03c	I	2415129	2416037	-1	Uncharacterized protein C6B12.03c	-1.03488
SPCC4G3.03	III	466796	467839	-1	Uncharacterized protein C4G3.03	-1.03433
his3	II	1489111	1490564	-1	Histidinol-phosphate aminotransferase	-1.03253
ini1	I	2495714	2496218	-1	Pre-mRNA-splicing factor ini1	-1.02866
SPCC338.02	III	1369782	1370159	-1	Meiotically up-regulated gene 112 protein	-1.02555
sxa2	I	713391	714914	-1	Carboxypeptidase sxa2	-1.02325
SPCC1259.12c	III	1056495	1058189	-1	Uncharacterized protein C1259.12c	-1.0109
SPBC215.14c	II	4060194	4060874	-1	SPBC215.14c	-1.00931
SPAC23H4.05c	I	1600231	1600524	1	Uncharacterized protein C23H4.05c	-1.00222
SPBC25B2.06c	II	2609114	2610170	-1	SPBC25B2.06c	-0.999176
SPAC683.03	I	4196542	4196859	1	Uncharacterized protein C683.03	-0.997034
SPBPB2B2.03c	II	4464409	4465824	-1	SPBPB2B2.03c	-0.995865
B8647-2	I	3972842	3974134	-1	B8647-2	-0.995172
wtf12	III	1402430	1403572	1	Uncharacterized protein wtf12	-0.993549
dpm1	I	3018827	3019662	-1	Dolichol-phosphate mannosyltransferase	-0.991343
ypt4	I	4950169	4950921	-1	GTP-binding protein ypt4	-0.988906
meu23	III	98721	99485	-1	meu23	-0.987387
SPCC13B11.03c	III	1595942	1596961	-1	Probable hydroxyacylglutathione hydrolase C13B11.03c	-0.979549
SPAC186.08c	I	5549783	5550911	-1	Probable L-lactate dehydrogenase	-0.979525
SPBC27B12.14	II	1349280	1349763	1	Assembly factor cbp4	-0.978058
SPBC582.06c	II	430083	431066	-1	SPBC582.06c	-0.975285
SPAP14E8.04	I	1927639	1928652	1	SPAP14E8.04	-0.970744
SPBC1709.06	II	1109628	1111346	1	SPBC1709.06	-0.967546
SPBC19G7.12c	II	2373958	2374419	-1	SPBC19G7.12c	-0.963534
SPBC29A3.05	II	2048912	2049466	1	Uncharacterized zinc finger protein C29A3.05	-0.962675
SPBC30D10.09c	II	3085117	3085906	1	Uncharacterized membrane protein C30D10.09c	-0.962271
SPCC330.19c	III	108005	108337	-1	Uncharacterized protein C330.19c	-0.961215
fsv1	I	1314621	1315364	-1	Syntaxin-like protein fsv1	-0.958017
SPBC1734.08	II	1075299	1076695	1	Class E vacuolar protein-sorting machinery protein hse1	-0.957829
SPCC24B10.10c	III	918772	919839	-1	Uncharacterized AAA domain-containing protein C24B10.10c	-0.956969
uvi31	II	1927486	1927794	-1	UV-induced protein uvi31	-0.954318
SPCC777.03c	III	1602412	1603602	-1	Uncharacterized aminotransferase C777.03c	-0.953324
SPCC622.03c	III	1406869	1407267	-1	Putative uncharacterized membrane protein C622.03c	-0.951723
SPBC32H8.06	II	1462619	1463983	1	Meiotically up-regulated gene 93 protein	-0.947984
vma11	I	2058508	2059459	1	V-type proton ATPase 16 kDa proteolipid subunit 2	-0.946122
SPBC6B1.03c	II	2632842	2633767	-1	Uncharacterized protein C6B1.03c	-0.942615
SPAC29B12.05c	I	5417250	5418179	-1	Probable mitochondrial N(5)-glutamine methyltransferase mtq1	-0.940787
SPAC20H4.02	I	2114911	2115663	1	UPF0645 membrane protein C20H4.02	-0.938099
meu26	I	2443589	2444729	1	Meiotic expression up-regulated protein 26	-0.934114
erf1	III	729133	730522	1	Protein dom34	-0.93344
sir2	II	3611446	3613356	-1	NAD-dependent histone deacetylase sir2	-0.931649
SPBC56F2.14	II	4127683	4128058	1	SPBC56F2.14	-0.930156
SPAC57A10.08c	I	1379461	1380646	-1	Abhydrolase domain-containing protein C57A10.08c	-0.929184
B8647-4	I	1236567	1237865	1	B8647-4	-0.929134
SPBC29A10.09c	II	2557464	2558747	-1	Uncharacterized protein C29A10.09c	-0.928184
SPAC1B3.15c	I	4956729	4958615	-1	Uncharacterized transporter C1B3.15C	-0.924102
gna1	I	3506044	3506480	1	Glucosamine 6-phosphate N-acetyltransferase	-0.921871
sap145	I	4805529	4807334	-1	Spliceosome-associated protein 145	-0.920351
taf4	I	885345	886442	1	Transcription initiation factor TFIID subunit 4	-0.919928
rec11	III	1224586	1227825	-1	Meiotic recombination protein rec11	-0.916872
SPCC1672.04c	III	568700	569072	-1	Cytochrome c oxidase assembly protein cox19	-0.914595
SPBC1348.06c	II	15981	16592	-1	VEL1-related protein BPB2B2.15/BC1348.06c	-0.914043
SPBC29A3.21	II	2038892	2039194	1	Uncharacterized protein C29A3.21	-0.913834
SPAPB24D3.03	I	2953385	2954542	1	Putative agmatinase 3	-0.910588
SPBPB2B2.17c	II	4503756	4504196	-1	UPF0742 protein PB2B2.17c	-0.907471
sid1	I	1986657	1988128	1	Serine/threonine-protein kinase sid1	-0.899828
SPAC3C7.09	I	2084419	2085708	1	SPAC3C7.09	-0.89684
SPAC5D6.10c	I	1495570	1495977	1	Meiotically up-regulated gene 116 protein	-0.89598
SPBC1539.08	II	4377657	4378610	1	Probable ADP-ribosylation factor	-0.893766
SPBC216.04c	II	904056	904472	-1	Uncharacterized protein C216.04c	-0.889087
rec12	I	1773825	1775103	1	Meiotic recombination protein rec12	-0.886198
SPBP35G2.13c	II	991317	992267	-1	SPBP35G2.13c	-0.87794
SPCC1322.07c	III	1301540	1301854	-1	Meiotically up-regulated gene 150 protein	-0.875652
SPAC750.04c	I	5565110	5565550	-1	UPF0742 protein C750.04c/C977.02	-0.874472
SPAC186.04c	I	5539473	5539916	-1	SPAC186.04c	-0.874443
SPCC970.02	III	512043	513540	-1	Putative mannan endo-1,6-alpha-mannosidase C970.02	-0.870784
SPBC18H10.18c	II	1804156	1804929	-1	Uncharacterized membrane protein C18H10.18c	-0.870507
SPBC776.05	II	3183805	3185321	1	Uncharacterized membrane protein C776.05	-0.868857
nda3	II	3966076	3967724	-1	nda3	-0.868502
SPAC328.08c	I	3493992	3495083	-1	Tubulin-specific chaperone C	-0.866039
SPBC1348.03	II	10569	11009	1	UPF0742 protein C1348.03	-0.865916
SPBP8B7.24c	II	3686453	3687065	-1	SPBP8B7.24c	-0.861972
SPAC25A8.02	I	2103682	2104854	1	Uncharacterized membrane protein C25A8.02	-0.860594
SPAC8C9.10c	I	3659367	3659921	-1	Ribosomal RNA-processing protein 14-N	-0.860504
SPBC26H8.08c	II	3968500	3969955	-1	SPBC26H8.08c	-0.858868
SPCC1235.03	III	179387	180586	1	Smr domain-containing protein C1235.03	-0.855831
SPBC18H10.21c	II	1813044	1814072	-1	SPBC18H10.21c	-0.85556
mde10	I	1758493	1760102	-1	Zinc metalloprotease mde10	-0.854389
SPBC19G7.11c	II	2373872	2374724	-1	SPBC19G7.11c	-0.853492
SPAC4G8.02c	I	757498	757985	-1	SPAC4G8.02c	-0.85277
SPBC31F10.12	II	3775153	3776012	1	Translation machinery-associated protein 20	-0.852011
SPCC1450.10c	III	1747194	1748888	-1	Nuclear architecture-related protein 1	-0.851596
car1	II	325091	326062	-1	Arginase	-0.84944
SPCC417.10	III	1696626	1698152	1	Uncharacterized transporter C417.10	-0.848393
dpb4	II	1287043	1287845	1	DNA polymerase epsilon subunit D	-0.844031
SPBC1861.10	II	4151564	4152400	1	SPBC1861.10	-0.84207
SPCC594.05c	III	364204	365478	-1	Set1 complex component spp1	-0.841998
SPAC17A2.11	I	3578009	3578662	1	Uncharacterized protein C17A2.11, mitochondrial	-0.840434
SPCC830.10	III	2202418	2203413	1	Protein ham1	-0.837377
SPAC3A11.03	I	3467362	3468393	1	Uncharacterized protein C3A11.03	-0.835593
SPBC725.04	II	1209865	1211622	1	Putative 2-hydroxyacyl-CoA lyase	-0.830887
vps16	I	1692907	1695621	1	Probable vacuolar protein sorting-associated protein 16 homolog	-0.829186
SPCC622.04	III	1407577	1407999	1	Putative uncharacterized membrane protein C622.04	-0.828926
SPAC869.04	I	5512036	5513268	-1	Putative formamidase C869.04	-0.82875
SPAC328.02	I	3476461	3477975	1	Uncharacterized RING finger protein C328.02	-0.827137
SPBC577.09	II	768682	770181	1	Uncharacterized WD repeat-containing protein C577.09	-0.826142
rpp102	II	4010596	4011184	-1	rpp102	-0.825695
SPAC3A12.08	I	1436039	1436683	1	Uncharacterized protein C3A12.08	-0.821154
SPCC24B10.11c	III	920455	921221	-1	Uncharacterized protein SPCC24B10.11c	-0.820636
SPCC825.05c	III	1031434	1032489	-1	PWI domain-containing protein C825.05c	-0.820595
SPCC191.05c	III	1713219	1713854	-1	Uncharacterized protein C191.05c	-0.820106
SPAC6C3.03c	I	2327232	2327534	-1	Uncharacterized protein C6C3.03c	-0.817473
SPAC4F8.01	I	2675999	2676870	-1	SPAC4F8.01	-0.817392
SPAC29A4.20	I	5105423	5107152	-1	Probable elongator complex protein 3	-0.813146
SPAC19A8.06	I	2476866	2478059	-1	Uncharacterized oxidoreductase C19A8.06	-0.812666
SPAC20G8.10c	I	1419973	1421367	-1	Uncharacterized protein C20G8.10c	-0.812426
SPCC548.02c	III	219185	220283	-1	wtf3	-0.811526
SPAC18G6.06	I	2229915	2230664	1	Probable U3 small nucleolar RNA-associated protein 11	-0.810978
cdc42	I	1917008	1918179	1	Cell division control protein 42 homolog	-0.807145
SPAC57A10.04	I	1371097	1372176	1	Meiotically up-regulated gene 10 protein	-0.805147
SPAC21E11.07	I	4261000	4262032	1	Putative transferase caf17, mitochondrial	-0.805079
SPBC3H7.08c	II	1871052	1871643	1	Uncharacterized protein C3H7.08c	-0.804305
SPAC4H3.13	I	3853981	3854324	1	Uncharacterized protein C4H3.13	-0.80272
SPBC1347.12	II	4085737	4087027	1	Uncharacterized actin family protein C1347.12	-0.80272
SPBC1685.07c	II	512104	513366	-1	Putative amino acid permease C1685.07c	-0.801494
SPAC2F7.14c	I	561878	562867	-1	Exosome complex component rrp4	-0.801102
SPBC409.06	II	1143120	1144173	1	SPBC409.06	-0.799609
SPAC6F6.11c	I	2752572	2753706	-1	Putative pyridoxal kinase C6F6.11c	-0.795903
SPBPB2B2.18	II	4504239	4505464	1	Uncharacterized protein PB2B2.18	-0.795079
rpb5	I	1055635	1056542	1	DNA-directed RNA polymerases I, II, and III subunit RPABC1	-0.79302
tht1	I	428483	430218	1	Nuclear fusion protein tht1	-0.79262
cwf2	I	1440174	1441443	-1	Pre-mRNA-splicing factor cwc2	-0.788882
SPCC191.08	III	1717651	1718055	1	Uncharacterized ORAOV1 family protein C191.08	-0.788482
SPBC336.05c	II	2748991	2750127	-1	UPF0486 protein C336.05c	-0.788146
rsp1	II	1493969	1495453	-1	DnaJ-related protein rsp1	-0.787443
SPAC1006.04c	I	5076035	5078893	-1	SPAC1006.04c	-0.786022
SPAC25B8.08	I	4169112	4170884	1	Dilute domain-containing protein C25B8.08	-0.785632
SPAC12G12.10	I	329122	330384	-1	Uncharacterized protein C12G12.10	-0.78552
SPAC4H3.04c	I	3831970	3833049	-1	UPF0103 protein C4H3.04c	-0.785376
SPCC790.03	III	2246869	2247815	1	Rhomboid protein 2	-0.784584
SPCC18B5.10c	III	738016	739255	-1	Uncharacterized WD repeat-containing protein C18B5.10c	-0.784272
SPAC22F8.03c	I	4789393	4789794	-1	Uncharacterized protein C22F8.03c	-0.78355
SPAC1F3.08c	I	634048	634374	-1	Uncharacterized protein C1F3.08c	-0.781655
SPAC29A4.17c	I	5114041	5114595	1	Uncharacterized protein C29A4.17c	-0.780966
SPBC32F12.12c	II	2812549	2813527	-1	Golgi apparatus membrane protein tvp18	-0.780224
meu17	II	2213820	2215172	-1	Probable glucoamylase	-0.778411
SPAC12B10.08c	I	4587483	4588957	-1	Probable tRNA(Ile)-lysidine synthase	-0.77818
SPCC1494.04c	III	2328054	2329448	-1	SPCC1494.04c	-0.778078
cdc14	II	2334070	2334792	1	Cell division control protein 14	-0.77438
rps1602	I	1711402	1711967	-1	rps1602	-0.7738
SPCC1393.05	III	801197	804501	1	Uncharacterized protein C1393.05	-0.773546
SPBC660.06	II	205549	206370	1	WW domain-containing protein C660.06	-0.773453
erg7	I	2293701	2296016	-1	Lanosterol synthase	-0.770966
SPBC36B7.05c	II	2393058	2393897	-1	Putative E3 ubiquitin-protein ligase C36B7.05c	-0.770898
mde1	I	3508505	3509177	-1	Mei4-dependent protein 1	-0.767619
SPAC19B12.08	I	4899040	4900185	1	Probable cysteine protease atg4	-0.76584
aps1	I	201135	201767	1	Diphosphoinositol polyphosphate phosphohydrolase aps1	-0.765709
SPBC32F12.15	II	2811674	2811880	1	SPBC32F12.15	-0.764976
SPAC926.05c	I	3893200	3893658	-1	Diphthamide biosynthesis protein 4	-0.764814
meu25	II	1564802	1566670	1	Meiotic expression up-regulated protein 25	-0.764383
SPAC977.02	I	33130	33570	1	UPF0742 protein C750.04c/C977.02	-0.763787
SPBC1685.16	II	502595	502762	1	V-type proton ATPase subunit e	-0.763381
SPBC56F2.10c	II	4094128	4095251	1	SPBC56F2.10c	-0.7622
SPCC16C4.01	III	658832	660413	1	SPCC16C4.01	-0.761209
SPAC7D4.12c	I	2615942	2618221	1	Uncharacterized protein C7D4.12c	-0.760513
SPBC947.03c	II	677529	677831	1	Uncharacterized protein C947.03c	-0.758735
cia1	III	1644667	1645455	-1	Histone chaperone cia1	-0.756633
prp11	III	519540	522584	1	Pre-mRNA-processing ATP-dependent RNA helicase prp11	-0.755494
SPAC3H8.08c	I	602960	604651	-1	Uncharacterized transcriptional regulatory protein C3H8.08c	-0.754526
SPAC1002.06c	I	1808170	1808681	-1	SPAC1002.06c	-0.753279
SPBC543.05c	II	4309856	4311624	-1	Putative transporter C543.05c	-0.752601
SPAC11D3.10	I	126482	127786	1	Uncharacterized protein C11D3.10	-0.750319
SPBC725.05c	II	1211795	1213252	-1	Uncharacterized pyrophosphatase/phosphodiesterase C725.05c	-0.749625
swd2	II	1783775	1784956	-1	Set1 complex component swd2	-0.74908
SPCC23B6.02c	III	1268969	1269464	-1	Uncharacterized protein C23B6.02c	-0.746835
SPBC56F2.07c	II	4102381	4104810	1	ATPase family gene 2 protein	-0.744651
rpl3601	III	506415	506875	-1	rpl3601	-0.743373
gst1	III	1720225	1720914	-1	Glutathione S-transferase 1	-0.743356
SPBP35G2.09	II	982140	982793	1	SPBP35G2.09	-0.742491
SPBC1A4.07c	II	1990786	1992152	-1	SPBC1A4.07c	-0.740253
arp6	III	1212908	1214256	1	Actin-like protein arp6	-0.736608
SPCC757.13	III	78044	79612	1	Uncharacterized transporter C757.13	-0.735897
ung1	III	603037	604129	1	Uracil-DNA glycosylase	-0.735325
SPBC11C11.11c	II	3368971	3371020	-1	Putative mitochondrial ATP-dependent helicase irc3	-0.73441
hda1	I	3171010	3172314	1	Histone deacetylase phd1	-0.734075
SPBC36B7.06c	II	2394351	2394903	-1	Meiotically up-regulated gene 20 protein	-0.733556
SPBC725.17c	II	1236551	1237267	-1	SPBC725.17c	-0.732287
SPBC3B9.08c	II	4003678	4004453	-1	Protein mago nashi homolog	-0.73224
pof13	II	373259	374449	1	F-box protein pof13	-0.732202
prp10	I	4334069	4337686	-1	U2 snRNP component prp10	-0.731834
prp28	III	857153	859141	1	Pre-mRNA-splicing ATP-dependent RNA helicase prp28	-0.73101
SPAC589.05c	I	3102197	3103416	-1	UPF0553 protein C589.05c	-0.73046
SPBC2A9.03	II	2952960	2954297	1	Uncharacterized WD repeat-containing protein C2A9.03	-0.730362
SPCC1020.03	III	784250	785705	-1	Uncharacterized metal transporter C1020.03	-0.729523
SPCC777.04	III	1603854	1605419	1	Uncharacterized amino-acid permease C777.04	-0.728996
SPAC688.03c	I	3115516	3116342	-1	Uncharacterized protein C688.03c	-0.728536
slx4	I	3118557	3119900	-1	Structure-specific endonuclease subunit slx4	-0.725983
apn2	II	1288306	1289914	1	DNA-(apurinic or apyrimidinic site) lyase 2	-0.72488
SPBC336.08	II	2757305	2758078	1	SPBC336.08	-0.723869
SPBC25H2.08c	II	3272032	3273300	1	SPBC25H2.08c	-0.723853
SPBC15C4.03	II	2242716	2244144	1	Uncharacterized Rab geranylgeranyltransferase C15C4.03	-0.723272
ark1	III	141662	142729	1	ark1	-0.723245
SPCC285.06c	III	1806069	1807350	-1	wtf17	-0.721392
SPAC11G7.05c	I	3970733	3971689	-1	Malonyl CoA-acyl carrier protein transacylase, mitochondrial	-0.721359
SPCC663.06c	III	1646015	1646776	-1	Uncharacterized oxidoreductase C663.06c	-0.720439
SPBC106.13	II	403596	404922	1	Protein fyv10	-0.71816
SPAC589.04	I	3101007	3101901	1	Metaxin-1	-0.716666
SPBC9B6.13	II	1838127	1840118	1	SPBC9B6.13	-0.713423
mlh1	II	2923041	2925335	1	Putative MutL protein homolog 1	-0.713286
SPCC1682.06	III	382377	383138	1	Uncharacterized membrane protein C1682.06	-0.712202
SPCC1827.05c	III	2385597	2386559	-1	Uncharacterized RNA-binding protein C1827.05c	-0.711797
SPCC553.05c	III	297140	298258	-1	wtf6	-0.711762
SPBC887.13c	II	3567624	3568987	-1	Putative 3-oxoacyl-[acyl-carrier-protein] synthase, mitochondrial	-0.70856
orc2	II	2783758	2785365	1	Origin recognition complex subunit 2	-0.708323
SPBC16G5.03	II	4220474	4221280	1	Uncharacterized RING finger protein C16G5.03	-0.707264
SPAC11D3.01c	I	109808	110047	-1	UPF0654 protein C11D3.01c	-0.706787
SPAC688.02c	I	3114465	3115312	-1	SPAC688.02c	-0.706429
rpc53	III	1970237	1971229	1	DNA-directed RNA polymerase III subunit rpc4	-0.706102
rpb6	III	783101	783747	1	DNA-directed RNA polymerases I, II, and III subunit RPABC2	-0.706002
SPBC16A3.17c	II	4267359	4269158	1	Uncharacterized MFS-type transporter C16A3.17c	-0.704762
SPBC19C7.08c	II	2837138	2839183	-1	Leucine carboxyl methyltransferase 2	-0.704379
SPAC869.08	I	5499172	5499864	-1	SPAC869.08	-0.702806
SPBC1773.13	II	311602	313047	1	Aromatic amino acid aminotransferase C1773.13	-0.702528
lig4	III	599310	602803	-1	DNA ligase 4	-0.701939
SPBC83.15	II	1537799	1539354	1	Ribosome biogenesis protein nsa1	-0.700677
SPCC417.11c	III	1699090	1700397	-1	Uncharacterized aminotransferase C417.11c	-0.70024
SPAC824.03c	I	1689802	1690545	-1	Uncharacterized protein C824.03c, mitochondrial	-0.699897
SPBC29A3.03c	II	2044307	2045563	-1	LisH domain-containing protein C29A3.03c	-0.699691
SPAC23A1.15c	I	4104842	4105522	-1	Protein transport protein sec20	-0.698077
SPBC4C3.08	II	3123086	3124204	-1	Meiotically up-regulated gene 136 protein	-0.697201
SPBC2G5.03	II	2583757	2584764	1	Cytoplasmic tRNA 2-thiolation protein 1	-0.696968
SPAC24H6.02c	I	489679	490250	1	Uncharacterized protein C24H6.02c	-0.696944
SPCC970.12	III	514122	514770	-1	SPCC970.12	-0.695617
SPCC5E4.10c	III	651622	651994	-1	Uncharacterized protein C5E4.10c	-0.695287
SPBC6B1.12c	II	2649870	2650264	-1	Protein sus1	-0.694828
SPAC1F5.01	I	295802	299686	-1	SPAC1F5.01	-0.694191
fkh1	II	632742	633542	-1	FK506-binding protein	-0.692008
SPBC1271.06c	II	360803	361243	1	Meiotically up-regulated gene 96 protein	-0.691729
SPAC1486.08	I	3208420	3208880	1	Cytochrome c oxidase assembly protein cox16, mitochondrial	-0.691696
spf38	II	4406361	4407617	1	spf38	-0.691587
SPAC6B12.09	I	2428920	2429834	1	SPAC6B12.09	-0.689716
apc11	I	1644008	1644552	1	Anaphase-promoting complex subunit 11	-0.688642
alp21	I	2390986	2392690	1	Cell polarity protein alp21	-0.688091
SPAC139.04c	I	1025076	1026377	-1	SPAC139.04c	-0.687616
SPCP25A2.03	III	1183696	1186068	1	Uncharacterized protein P25A2.03	-0.687564
SPCC63.07	III	848634	849629	1	tRNA(His) guanylyltransferase	-0.687142
SPAC13G7.07	I	2309926	2310550	1	SPAC13G7.07	-0.686421
SPBC4.01	II	1185327	1186224	1	Uncharacterized membrane protein C4.01	-0.684917
SPAC6G9.16c	I	3279851	3280249	-1	Uncharacterized protein C6G9.16c	-0.684694
ppa1	I	2609003	2609932	1	Minor serine/threonine-protein phosphatase PP2A-1 catalytic subunit	-0.683336
SPBC1703.05	II	2925837	2927001	1	Serine/threonine-protein kinase rio2	-0.682993
SPBC1773.12	II	309060	310844	1	Uncharacterized transcriptional regulatory protein C1773.12	-0.68274
SPCC613.09	III	94731	96031	1	SPCC613.09	-0.682642
SPBC3B9.04	II	3997438	3998184	1	Uncharacterized methyltransferase C3B9.04, mitochondrial	-0.68237
SPAC1F12.06c	I	3815449	3816293	-1	Putative endonuclease C1F12.06c	-0.682294
SPAC1952.15c	I	4996929	4998121	-1	SPAC1952.15c	-0.681365
SPCC24B10.14c	III	924212	924936	-1	SPCC24B10.14c	-0.680705
SPAC1D4.07c	I	650349	650789	-1	Uncharacterized protein C1D4.07c	-0.680487
SPCC18B5.08c	III	733421	736342	-1	Isoleucyl-tRNA synthetase, mitochondrial	-0.679086
SPAC4H3.14c	I	3854669	3855760	-1	Uncharacterized protein C4H3.14c	-0.679055
SPAC186.09	I	5553710	5555428	1	Probable pyruvate decarboxylase C186.09	-0.678851
rad9	I	1714990	1716436	-1	DNA repair protein rad9	-0.677819
SPAP8A3.06	I	5326510	5327160	1	Splicing factor U2AF 23 kDa subunit	-0.676013
snz1	I	5416085	5416975	1	Probable pyridoxine biosynthesis PDX1-like protein	-0.674165
SPCC550.04c	III	1192837	1193971	-1	SPCC550.04c	-0.67407
map2	III	986079	986684	-1	P-factor	-0.673912
SPBC713.05	II	877250	878271	1	Uncharacterized WD repeat-containing protein C713.05	-0.673787
SPAPB8E5.09	I	4925163	4926586	1	RuvB-like helicase 1	-0.673242
oca8	III	887406	888387	-1	Probable cytochrome b5 2	-0.673048
gtp1	II	544321	545625	1	GTP-binding protein 1	-0.672254
SPAC2E1P5.02c	I	3326547	3327038	-1	Meiotically up-regulated gene 109 protein	-0.672012
mek1	I	5232039	5233465	1	Meiosis-specific serine/threonine-protein kinase mek1	-0.671426
SPBC530.07c	II	805265	805993	-1	Uncharacterized protein C530.07c	-0.66989
SPBC25H2.10c	II	3268815	3270021	1	Uncharacterized protein C25H2.10c	-0.668944
SPAC6C3.05	I	2332055	2332864	1	Meiotically up-regulated gene 43 protein	-0.668743
pku80	II	4304941	4307167	-1	ATP-dependent DNA helicase II subunit 2	-0.668149
SPAC11H11.03c	I	4780080	4781148	-1	Smr domain-containing protein C11H11.03c	-0.666993
SPAC9E9.05	I	4445360	4446301	1	Uncharacterized protein C9E9.05	-0.666976
rep1	II	2978966	2980384	1	rep1	-0.665181
SPAC12B10.06c	I	4585449	4585924	-1	SPAC12B10.06c	-0.665066
SPBPB2B2.08	II	4477812	4478474	1	UPF0643 protein PB2B2.08	-0.664134
SPAC5H10.07	I	160103	160372	1	Uncharacterized protein C5H10.07	-0.663346
spp1	I	2430069	2431517	-1	spp1	-0.663285
SPAC140.03	I	1900952	1902331	1	SPAC140.03	-0.663237
meu2	I	3805482	3805854	1	Meiotic expression up-regulated protein 1/2	-0.663086
SPAC2G11.04	I	815351	816256	1	Uncharacterized protein C2G11.04	-0.661219
hri1	I	4819158	4821272	-1	Eukaryotic translation initiation factor 2-alpha kinase 1	-0.659036
SPAC8C9.09c	I	3657349	3658257	-1	Meiotically up-regulated gene 129 protein	-0.658994
SPBP4G3.03	II	4454878	4455603	1	Uncharacterized protein P4G3.03	-0.658077
rad50	I	3792755	3796756	-1	rad50	-0.657775
chp2	II	4351795	4352974	1	Chromo domain-containing protein 2	-0.65773
SPCC4G3.16	III	440054	441271	-1	Diaminohydroxyphosphoribosylamino-pyrimidine deaminase	-0.656923
rec14	II	2788778	2789739	1	Meiotic recombination protein rec14	-0.656828
SPBC947.05c	II	668025	669719	1	Ferric/cupric reductase transmembrane component 2	-0.655216
SPAC13F5.07c	I	2185765	2186082	-1	Uncharacterized protein C13F5.07c	-0.654101
SPCP1E11.01c	III	2389527	2391971	-1	Protein SYG1 homolog	-0.653107
SPBC25H2.09	II	3270691	3271179	-1	Uncharacterized protein C25H2.09	-0.651423
SPAP27G11.08c	I	1622539	1623767	-1	Meiotically up-regulated gene 11 protein	-0.64994
SPAC17G6.15c	I	3620244	3621526	-1	Probable mitochondrial transport protein fsf1	-0.648907
SPAC11E3.12	I	5306737	5307333	1	NADH-ubiquinone oxidoreductase 24 kDa subunit homolog C11E3.12, mitochondrial	-0.647979
SPAC26A3.06	I	3345684	3346663	1	Putative methyltransferase C26A3.06	-0.647649
SPAP27G11.11c	I	1631800	1632103	-1	Uncharacterized protein P27G11.11c	-0.647291
snt2	I	1962610	1966005	-1	Lid2 complex component snt2	-0.64728
wtf10	III	615605	616689	1	Uncharacterized protein wtf10	-0.646641
SPAC10F6.10	I	1226499	1228179	1	Serine/threonine-protein kinase rio1	-0.646577
vps32	I	3639671	3640460	-1	vps32	-0.645344
SPAC17H9.08	I	2019269	2020249	1	Uncharacterized mitochondrial carrier C17H9.08	-0.645195
SPAC24C9.09	I	3064670	3066091	1	Probable threonyl-tRNA synthetase, mitochondrial	-0.645002
taf13	III	2318888	2319866	-1	Transcription initiation factor TFIID subunit 13	-0.644362
SPBC1773.06c	II	294366	295406	-1	Zinc-type alcohol dehydrogenase-like protein C1773.06c	-0.643458
rps1801	II	3621638	3622248	-1	rps1801	-0.643364
cut2	II	2205116	2206021	-1	Securin	-0.641387
SPBC2A9.09	II	2964667	2965475	1	Phosducin-like protein C2A9.09	-0.64102
pac1	II	738604	739695	-1	pac1	-0.640848
SPAC1782.03	I	4762706	4763773	1	Uncharacterized protein C1782.03	-0.640665
rpn6	I	888561	889933	1	Probable 26S proteasome regulatory subunit rpn6	-0.640005
SPAC1A6.11	I	1074434	1074754	1	Putative uncharacterized protein C1A6.11	-0.63906
SPCC417.03	III	1672903	1673264	1	Uncharacterized protein C417.03	-0.63888
rad60	II	2408632	2409902	1	DNA repair protein rad60	-0.638286
SPCC594.06c	III	365928	366989	-1	Vacuolar morphogenesis protein 7 homolog	-0.637521
SPBC2D10.19c	II	3005186	3005637	-1	Uncharacterized protein C2D10.19c	-0.636788
SPCC1442.11c	III	1788902	1789450	-1	Uncharacterized protein C1442.11c	-0.636739
SPAC2C4.12c	I	4280772	4281857	-1	Putative tRNA 2'-phosphotransferase	-0.636726
SPBC32H8.08c	II	1466711	1468439	-1	Uncharacterized mannosyltransferase C32H8.08c	-0.635622
SPBP23A10.09	II	2017300	2017908	1	DNA replication complex GINS protein psf1	-0.635371
kap113	III	1297858	1301086	1	Importin beta-like protein kap113	-0.635053
SPACUNK4.14	I	2884084	2885754	-1	Uncharacterized protein UNK4.14	-0.634781
SPAC186.02c	I	5530861	5531859	-1	2-hydroxyacid dehydrogenase homolog 2	-0.634668
SPBC4.06	II	1196914	1198302	1	Probable acid phosphatase SPBC4.06	-0.634038
vps27	I	2479019	2480851	1	Vacuolar protein sorting-associated protein 27	-0.632944
SPCC4B3.13	III	1153143	1154762	-1	Uncharacterized transporter C4B3.13	-0.631712
SPAC824.06	I	1696002	1696524	1	SPAC824.06	-0.631563
pub2	I	2798923	2801131	-1	E3 ubiquitin-protein ligase pub2	-0.631296
mad2	II	3296075	3296773	1	Mitotic spindle checkpoint component mad2	-0.631062
rpa12	III	1040133	1040737	1	DNA-directed RNA polymerase I subunit RPA12	-0.629996
SPAC2E1P3.02c	I	2925793	2927346	-1	SPAC2E1P3.02c	-0.629795
prp16	II	2168059	2171580	1	Pre-mRNA-splicing factor ATP-dependent RNA helicase prp16	-0.628071
B8647-3	I	2264567	2266108	1	B8647-3	-0.627562
orp3	I	1929948	1932064	-1	orp3	-0.627432
SPAC22G7.10	I	754604	755730	1	Pre-mRNA polyadenylation factor fip1	-0.627043
SPAC1002.08c	I	1810923	1812023	-1	SPAC1002.08c	-0.626676
aps2	II	2778285	2778716	-1	AP-2 complex subunit sigma	-0.62606
SPBC685.05	II	2779642	2780300	1	SPBC685.05	-0.625718
SPCC191.10	III	1722728	1723177	1	Uncharacterized protein C191.10	-0.625208
SPBC30B4.06c	II	1317276	1319276	-1	Protein MTO1 homolog, mitochondrial	-0.624918
SPBC16G5.19	II	4253707	4254024	1	Uncharacterized protein C16G5.19	-0.624522
SPAC664.09	I	1720396	1722288	1	SPAC664.09	-0.624291
SPCC622.02	III	1405976	1406359	1	Putative uncharacterized membrane protein C622.02	-0.624012
SPACUNK4.09	I	2894872	2895891	-1	Uncharacterized protein UNK4.09	-0.623927
SPCC576.19c	III	2082147	2082506	-1	Putative uncharacterized protein C576.19c	-0.62278
SPAPB18E9.03c	I	3982878	3983215	-1	SPAPB18E9.03c	-0.622709
SPBC16G5.09	II	4230617	4232263	1	Carboxypeptidase kex1	-0.622644
cut23	I	1341300	1343327	1	cut23	-0.622585
SPCC663.07c	III	1647545	1648296	-1	SPCC663.07c	-0.622271
SPCC645.13	III	1259534	1261699	1	Transcription factor bye1	-0.622156
SPCC1235.04c	III	181068	181966	-1	Probable FAD synthetase	-0.621888
SPBC83.09c	II	1526593	1527865	-1	LIN1-like protein	-0.621581
SPCC11E10.03	III	1457336	1458391	1	SPCC11E10.03	-0.620726
eso1	II	4278773	4281391	-1	N-acetyltransferase eso1	-0.620608
SPAC959.03c	I	3390728	3392290	-1	Probable U3 small nucleolar RNA-associated protein 7	-0.620563
SPBC16A3.19	II	4262149	4263119	-1	Probable chromatin modification-related protein eaf7	-0.618524
cwf16	I	1489670	1490482	-1	cwf16	-0.617424
bpb1	III	556396	558205	-1	Branchpoint-bridging protein	-0.617047
met11	I	1657139	1659064	1	Methylenetetrahydrofolate reductase 2	-0.615873
SPCC188.09c	III	1493838	1495667	-1	Putative cell agglutination protein C188.09c	-0.615451
SPAC6F12.08c	I	1323339	1325236	-1	Exocyst complex component exo84	-0.615234
SPAC24C9.11	I	3067488	3069954	1	Suppressor of glycerol defect protein 1	-0.614911
SPBPB2B2.02	II	4462359	4463504	1	Meiotically up-regulated gene 180 protein	-0.614207
rad4	I	1061692	1063761	-1	rad4	-0.613313
SPCC663.09c	III	1650428	1651189	-1	Uncharacterized oxidoreductase C663.09c	-0.612739
SPCC794.10	III	270966	272465	1	Probable UTP--glucose-1-phosphate uridylyltransferase	-0.612568
SPBC216.03	II	902842	903585	1	UPF0659 protein C216.03	-0.612062
SPBC29A3.07c	II	2051869	2052495	-1	Pre-mRNA branch site p14-like protein	-0.611072
SPCC757.08	III	62999	64027	1	Exosome complex component rrp45	-0.611021
ynd1	III	1461409	1463127	-1	Golgi apyrase	-0.609763
SPCC1393.12	III	823679	824005	1	Uncharacterized protein C1393.12	-0.609096
SPAC9.05	I	1471960	1474565	1	SPAC9.05	-0.608374
SPBP35G2.10	II	982968	987224	1	SPBP35G2.10	-0.606761
mph1	II	374789	376825	1	Serine/threonine-protein kinase mph1	-0.606441
rnh1	II	2750591	2751569	-1	Ribonuclease H	-0.605742
SPBC14C8.17c	II	2235883	2237510	-1	Transcription factor spt8	-0.605383
SPAC57A7.02c	I	1551033	1551398	1	SPAC57A7.02c	-0.605198
srb10	I	1577754	1578812	1	Serine/threonine-protein kinase prk1	-0.604725
SPBC947.13	II	646120	647478	-1	SPBC947.13	-0.604521
kap1	II	1587587	1589242	-1	Chromatin-remodeling complexes subunit ngg1	-0.604097
SPAPB24D3.02c	I	2950990	2952621	-1	Uncharacterized amino-acid permease PB24D3.02c	-0.60392
SPCC576.12c	III	2102332	2102643	-1	Uncharacterized protein C576.12c	-0.603874
rpb3	III	1786898	1787879	-1	DNA-directed RNA polymerase II subunit RPB3	-0.60355
SPAC664.03	I	1709722	1711129	1	RNA polymerase II-associated protein 1 homolog	-0.603483
SPBC2G2.15c	II	3465015	3465847	-1	Putative ribosomal RNA methyltransferase C2G2.15c	-0.603306
SPBC16E9.18	II	1957509	1958822	1	SPBC16E9.18	-0.603145
SPAC17H9.03c	I	2009049	2009741	-1	SPAC17H9.03c	-0.603006
mfm1	I	4917998	4918197	1	M-factor	-0.60207
SPCC18.05c	III	1964008	1965674	-1	Uncharacterized WD repeat-containing protein C18.05c	-0.601673
SPBC8E4.03	II	4436167	4437408	-1	Putative agmatinase 2	-0.601218
SPAC3C7.02c	I	2065753	2066904	-1	Probable sphingolipid long chain base-responsive protein C3C7.02c	-0.600999
SPAC1D4.09c	I	653259	654134	-1	UPF0549 protein C1D4.09c	-0.600451
spf31	II	1070010	1070842	-1	J domain-containing protein spf31	-0.600267
git11	II	4032355	4032662	1	Guanine nucleotide-binding protein subunit gamma	-0.600086
SPAC1250.02	I	5100264	5100885	-1	Meiotically up-regulated gene 95 protein	-0.599675
SPBP35G2.04c	II	969908	970934	-1	Uncharacterized protein P35G2.04c	-0.598106
tfb1	I	3521442	3523020	-1	RNA polymerase II transcription factor B subunit 1	-0.598027
SPCC830.02	III	2182104	2183404	1	wtf24	-0.597496
SPAP14E8.05c	I	1928918	1929223	-1	UPF0136 membrane protein P14E8.05c	-0.597226
SPBC16D10.10	II	3619917	3621340	1	tRNA-specific adenosine deaminase subunit tad2	-0.597047
SPCC18.09c	III	1973657	1974590	-1	Aprataxin-like protein	-0.596238
SPCC1281.04	III	1387702	1388703	1	Probable pyridoxal reductase 2	-0.596197
SPBC8D2.09c	II	1376213	1376621	-1	Probable U2 small nuclear ribonucleoprotein B''	-0.596076
SPBC1773.16c	II	319593	321380	-1	Uncharacterized transcriptional regulatory protein C1773.16c	-0.59524
SPAC31A2.02	I	389300	389860	1	SPAC31A2.02	-0.594958
SPCPJ732.02c	III	704973	706776	-1	Xylulose kinase	-0.594791
SPBC211.05	II	3885021	3885395	1	Uncharacterized protein C211.05	-0.594076
SPAC11D3.05	I	114980	116620	1	Uncharacterized transporter C11D3.05	-0.593742
SPBC18E5.08	II	2090240	2090800	1	Uncharacterized N-acetyltransferase C18E5.08	-0.593538
SPCC306.10	III	427445	428763	1	wtf8	-0.593241
pmc3	I	4491435	4492513	1	Mediator of RNA polymerase II transcription subunit 27	-0.592964
SPCPB1C11.02	III	2073867	2075384	1	Probable amino-acid permease PB1C11.02	-0.59235
SPBC1539.07c	II	4375475	4376875	-1	Probable S-(hydroxymethyl)glutathione dehydrogenase 1	-0.592186
SPCC1183.03c	III	596368	597078	-1	Frataxin homolog, mitochondrial	-0.591845
SPCC757.04	III	50358	52537	1	Uncharacterized transcriptional regulatory protein C757.04	-0.59136
SPAC328.05	I	3485595	3487402	1	Uncharacterized RNA-binding protein C328.05	-0.591054
SPAC14C4.08	I	5243970	5244509	1	SPAC14C4.08	-0.590928
SPCC594.04c	III	362699	363715	-1	Uncharacterized protein C594.04c	-0.59062
SPBP8B7.27	II	3690339	3692806	1	Probable E3 ubiquitin-protein ligase mug30	-0.590557
png1	I	3169091	3169942	-1	Chromatin modification-related protein png1	-0.590363
tim8	I	181323	181676	1	Mitochondrial import inner membrane translocase subunit tim8	-0.590198
SPAC57A10.07	I	1378205	1379140	1	Uncharacterized protein C57A10.07	-0.589838
SPAC644.07	I	2687306	2688655	1	Probable mitochondrial chaperone bcs1	-0.589714
itr1	I	2640601	2642328	-1	Myo-inositol transporter 1	-0.588882
SPAC1071.06	I	3867488	3869059	1	SPAC1071.06	-0.588174
SPCC1322.16	III	1324771	1325922	1	Prohibitin-2	-0.587908
SPBC215.16c	II	4063151	4065958	-1	SPBC215.16c	-0.587026
SPAC926.02	I	3885444	3886931	1	UPF0656 protein C926.02	-0.58672
SPAC16E8.13	I	3526204	3527847	1	SPAC16E8.13	-0.585952
*Gene numbers differ slightly from gene numbers presented in manuscript, as analyses in manuscript are restricted to annoted genes present in the Ekwall laboratory database.

## Sheet: clr2D (Hu0080)
Annotated list of S. pombe genes upregulated and downregulated 1.5 fold in clr2Δ cells (Hu0080 strain)
1.5 fold upregulated genes clr2Δ (Hu0080) vs wt					total nr of genes 1.5 fold up regulated: 29
systematic name	chromosome	left border	right border	strand	description	Hu0080 vs WT (log2)
SPBC1289.14	II	4414176	4415150	1	Adducin-related protein C1289.14	3.49976
SPBCPT2R1.08c	II	4528142	4534444	1	SPBCPT2R1.08c	3.21337
arg3	I	2274912	2275895	1	Ornithine carbamoyltransferase, mitochondrial	2.76109
his3	II	1489111	1490564	-1	Histidinol-phosphate aminotransferase	2.57986
SPAC1002.19	I	1836369	1837688	1	SPAC1002.19	2.25675
SPAC212.06c	I	18042	18557	1	SPAC212.06c	2.24504
SPAC1002.17c	I	1831912	1832481	-1	Putative uracil phosphoribosyltransferase urg2	2.07698
SPAC212.10	I	5726	6331	-1	SPAC212.10	1.73531
SPAC212.11	I	1	5662	-1	SPAC212.11	1.49639
SPAC186.07c	I	5546514	5547512	-1	2-hydroxyacid dehydrogenase homolog 1	1.25867
SPAC212.09c	I	7619	9274	1	SPAC212.09c	1.1487
SPBCPT2R1.07c	II	4525074	4526770	-1	SPBCPT2R1.07c	1.13888
SPBPB2B2.06c	II	4471000	4472805	-1	Uncharacterized protein PB2B2.06c	1.09618
SPBTRNAALA.08	II	1601583	1601656	-1	tRNA Ala for anticodon AGC [Source:GeneDB_Spombe;Acc:SPBTRNAALA.08]	1.01723
SPAC1399.04c	I	1841521	1842183	1	Probable uracil phosphoribosyltransferase 2	1.0156
SPAC869.10c	I	5494121	5495779	1	Probable proline-specific permease put4	1.01559
SPATRNAALA.04	I	3766108	3766181	-1	tRNA Alanine for anticodon AGC [Source:GeneDB_Spombe;Acc:SPATRNAALA.04]	0.978008
SPBC1348.13	II	36901	37263	1	SPBC1348.13	0.942618
SPAPB1A11.02	I	2981373	2982489	1	AB hydrolase superfamily protein B1A11.02	0.940579
SPAC1002.18	I	1833357	1834556	1	Protein urg3	0.893344
SPBC23G7.10c	II	2120067	2121254	-1	Putative NADPH dehydrogenase C23G7.10c	0.890186
SPAC186.09	I	5553710	5555428	1	Probable pyruvate decarboxylase C186.09	0.859745
SPAC589.11	I	3110074	3110915	1	Meiotically up-regulated gene 82 protein	0.754138
alr1	II	108659	109771	1	Alanine racemase, catabolic	0.745371
SPAC869.05c	I	5506799	5509321	1	Probable sulfate permease C869.05c	0.714297
SPBTRNAILE.05	II	1601436	1601509	1	tRNA Ile for anticodon AAU [Source:GeneDB_Spombe;Acc:SPBTRNAILE.05]	0.70284
his7	II	2042693	2043946	-1	Histidine biosynthesis bifunctional protein his7	0.667242
isp7	I	4181441	4182634	-1	Sexual differentiation process protein isp7	0.65394
SPCC569.03	III	2431234	2432424	-1	UPF0612 protein C569.003	0.630585
1.5 fold downregulated genes clr2Δ (Hu0080) vs wt					total nr of genes 1.5 fold down regulated: 60
systematic name	chromosome	left border	right border	strand	description	Hu0080 vs WT (log2)
SPAC1B3.17	I	4966175	4967788	1	SPAC1B3.17	-5.77252
ura4	III	115781	116575	-1	Orotidine 5'-phosphate decarboxylase	-1.94754
SPAC56F8.12	I	1147733	1148917	1	Uncharacterized protein C56F8.12	-1.7958
SPCTRNALYS.10	III	1071543	1071625	1	tRNA Lys for anticodon CUU [Source:GeneDB_Spombe;Acc:SPCTRNALYS.10]	-1.61075
SPAC212.07c	I	13665	14555	1	SPAC212.07c	-1.56748
SPBC19C7.04c	II	2827492	2827866	-1	Uncharacterized protein C19C7.04c	-1.56118
abp2	II	4133502	4135085	1	ARS-binding protein 2	-1.50036
SPCTRNALEU.11	III	1069616	1069694	1	tRNA Leu for anticodon AAG [Source:GeneDB_Spombe;Acc:SPCTRNALEU.11]	-1.35136
SPCTRNALYS.11	III	1139986	1140068	-1	tRNA Lys for anticodon CUU [Source:GeneDB_Spombe;Acc:SPCTRNALYS.11]	-1.32065
cmb1	I	2276478	2277149	-1	Mismatch-binding protein cmb1	-1.25918
SPCC132.04c	III	1333664	1336984	-1	Putative NAD-specific glutamate dehydrogenase	-1.16482
SPBC947.04	II	670640	673561	-1	Putative cell agglutination protein C947.04	-1.13405
SPBPB10D8.01	II	82195	83853	1	Uncharacterized transporter PB10D8.01	-1.06738
aes1	II	70204	71094	1	Antisense-enhancing sequence 1	-1.0471
SPAC6C3.03c	I	2327232	2327534	-1	Uncharacterized protein C6C3.03c	-1.01735
SPBC1861.01c	II	4128170	4130368	-1	SPBC1861.01c	-0.973214
SPAC2H10.01	I	5275070	5276512	1	Uncharacterized transcriptional regulatory protein C2H10.01	-0.969586
SPBTRNATYR.03	II	1645199	1645282	1	tRNA Tyr for anticodon GUA [Source:GeneDB_Spombe;Acc:SPBTRNATYR.03]	-0.96301
lys1	I	3740062	3744321	-1	L-aminoadipate-semialdehyde dehydrogenase	-0.954881
SPAC212.08c	I	12158	12994	1	Uncharacterized GPI-anchored protein C212.08c	-0.917486
SPBPB21E7.08	II	72345	73390	1	SPBPB21E7.08	-0.893685
SPAC1687.23c	I	930059	930373	-1	Uncharacterized protein C1687.23c	-0.882083
SPAC2E1P3.05c	I	2936410	2937003	-1	Carbohydrate-binding domain-containing protein C2E1P3.05c	-0.870217
dea2	II	175742	176845	1	Adenosine deaminase	-0.83933
SPAC688.12c	I	3139622	3140125	-1	Uncharacterized protein C688.12c	-0.799791
pyp2	I	5203722	5205857	1	Tyrosine-protein phosphatase 2	-0.788503
SPAC17A2.11	I	3578009	3578662	1	Uncharacterized protein C17A2.11, mitochondrial	-0.786781
rds1	I	1668971	1670179	1	Protein rds1	-0.756626
eno102	II	58324	59646	-1	eno102	-0.743661
SPBPB21E7.09	II	76318	77400	1	Probable L-asparaginase 3	-0.735096
SPCC1020.09	III	766170	767369	-1	Guanine nucleotide-binding protein negative regulator 1	-0.734937
obr1	I	2095183	2095791	-1	obr1	-0.731053
SPCC338.18	III	1342169	1342522	-1	Uncharacterized membrane protein C338.18	-0.728729
SPBC660.05	II	203436	203867	1	WW domain-containing protein C660.05	-0.725479
gst2	III	2296275	2296967	-1	Glutathione S-transferase 2	-0.721616
SPBC18H10.05	II	1781814	1783574	1	Uncharacterized WD repeat-containing protein C18H10.05	-0.719886
dak2	I	65804	67579	-1	Dihydroxyacetone kinase 2	-0.718961
SPBC1271.07c	II	359755	360246	1	Uncharacterized N-acetyltransferase C1271.07c	-0.709691
SPBC32H8.14	II	1487052	1488838	1	SPBC32H8.14	-0.709068
oca2	III	758901	760853	-1	Serine/threonine-protein kinase oca2	-0.699773
rgs1	I	681076	682521	1	Regulator of G-protein signaling 1	-0.668319
SPBC1604.09c	II	3916496	3917352	1	RNA exonuclease 4	-0.667752
SPCC13B11.02c	III	1594302	1594718	-1	Uncharacterized protein C13B11.02c	-0.666823
SPAPB24D3.11	I	2978711	2980198	1	Uncharacterized transporter B1A11.01	-0.657574
pvg4	II	3628439	3629557	1	pvg4	-0.650932
SPAC4G9.12	I	2278099	2278680	1	Probable gluconokinase	-0.641652
SPBPB2B2.15	II	4498173	4498784	1	VEL1-related protein BPB2B2.15/BC1348.06c	-0.634795
ppr1	I	4255760	4256389	1	L-azetidine-2-carboxylic acid acetyltransferase	-0.633423
fio1	I	4236539	4238407	1	Iron transport multicopper oxidase fio1	-0.626916
hsp16	II	2662290	2662721	-1	Heat shock protein 16	-0.625086
SPAC29B12.12	I	5439111	5439452	1	Uncharacterized protein C29B12.12	-0.624637
SPBC21C3.19	II	3831967	3832287	1	SDO1-like protein C21C3.19	-0.613297
SPAC26H5.09c	I	4138473	4139582	-1	Uncharacterized oxidoreductase C26H5.09c	-0.61328
SPBCPT2R1.06c	II	4521572	4522191	-1	SPBCPT2R1.06c	-0.608473
agl1	I	2968979	2971888	-1	agl1	-0.605836
SPAC23H3.15c	I	2524529	2525506	-1	Uncharacterized protein C23H3.15c	-0.598394
SPBC1105.14	II	3534731	3536644	1	SPBC1105.14	-0.596399
SPBC2F12.15c	II	1706201	1707262	1	Uncharacterized protein C2F12.15c	-0.594335
SPAC4G8.03c	I	759108	761450	-1	Pumilio domain-containing protein C4G8.03c	-0.593702
SPBPB8B6.03	II	47428	49071	1	Putative amidase PB8B6.03	-0.590955

## Sheet: clr2D (Hu2118)
Annotated list of S. pombe genes upregulated and downregulated 1.5 fold in clr2Δ cells (Hu2118 strain)
1.5 fold upregulated genes clr2Δ (Hu2118) vs wt					total nr of genes 1.5 fold up regulated: 27
systematic name	chromosome	left border	right border	strand	description	Hu2118 vs WT (log2)
SPBC1289.14	II	4414176	4415150	1	Adducin-related protein C1289.14	3.18992
arg3	I	2274912	2275895	1	Ornithine carbamoyltransferase, mitochondrial	3.12196
his3	II	1489111	1490564	-1	Histidinol-phosphate aminotransferase	2.83943
SPBCPT2R1.08c	II	4528142	4534444	1	SPBCPT2R1.08c	2.77629
SPAC212.06c	I	18042	18557	1	SPAC212.06c	1.78783
SPAC212.10	I	5726	6331	-1	SPAC212.10	1.54287
SPBCPT2R1.07c	II	4525074	4526770	-1	SPBCPT2R1.07c	1.51663
SPAC212.09c	I	7619	9274	1	SPAC212.09c	1.50747
SPAC212.11	I	1	5662	-1	SPAC212.11	1.3025
SPAC869.05c	I	5506799	5509321	1	Probable sulfate permease C869.05c	1.28061
SPAPB1A11.02	I	2981373	2982489	1	AB hydrolase superfamily protein B1A11.02	1.24728
SPAC186.07c	I	5546514	5547512	-1	2-hydroxyacid dehydrogenase homolog 1	1.10231
SPBC359.06	II	129725	130498	1	Meiotically up-regulated gene 14 protein	0.986852
SPBPB2B2.06c	II	4471000	4472805	-1	Uncharacterized protein PB2B2.06c	0.96021
SPAC4F8.08	I	2665424	2665879	-1	Meiotically up-regulated gene 114 protein	0.949894
SPCC1739.08c	III	2044182	2044967	-1	Uncharacterized oxidoreductase C1739.08c	0.850739
SPBC23G7.10c	II	2120067	2121254	-1	Putative NADPH dehydrogenase C23G7.10c	0.781973
rsv1	II	2890250	2891536	1	Zinc finger protein rsv1	0.779363
SPBC11C11.12	II	3362774	3362872	1	SPBC11C11.12	0.762412
str3	I	89267	91159	-1	Siderophore iron transporter 3	0.760881
SPBPB2B2.12c	II	4487077	4489218	-1	Bifunctional protein gal10	0.72502
ght1	III	232834	234507	-1	High-affinity glucose transporter ght1	0.678037
rem1	II	1955219	1956512	-1	Meiosis-specific cyclin rem1	0.664958
SPBTRNAGLU.06	II	1602841	1602912	-1	tRNA Glu for anticodon UUC [Source:GeneDB_Spombe;Acc:SPBTRNAGLU.06]	0.655668
SPAC186.09	I	5553710	5555428	1	Probable pyruvate decarboxylase C186.09	0.632708
SPBTRNAARG.07	II	1648633	1648705	-1	tRNA Arg for anticodon ACG [Source:GeneDB_Spombe;Acc:SPBTRNAARG.07]	0.627036
SPAC56F8.14c	I	1151755	1152150	-1	Meiotically up-regulated gene 115 protein	0.612339
1.5 fold downregulated genes clr2Δ (Hu2118) vs wt					total nr of genes 1.5 fold down regulated: 39
systematic name	chromosome	left border	right border	strand	description	Hu2118 vs WT (log2)
SPAC1B3.17	I	4966175	4967788	1	SPAC1B3.17	-5.47585
SPAC212.07c	I	13665	14555	1	SPAC212.07c	-1.59202
SPCTRNALYS.10	III	1071543	1071625	1	tRNA Lys for anticodon CUU [Source:GeneDB_Spombe;Acc:SPCTRNALYS.10]	-1.59086
SPAC56F8.12	I	1147733	1148917	1	Uncharacterized protein C56F8.12	-1.53063
ura4	III	115781	116575	-1	Orotidine 5'-phosphate decarboxylase	-1.52675
abp2	II	4133502	4135085	1	ARS-binding protein 2	-1.4582
SPCTRNALEU.11	III	1069616	1069694	1	tRNA Leu for anticodon AAG [Source:GeneDB_Spombe;Acc:SPCTRNALEU.11]	-1.43622
cmb1	I	2276478	2277149	-1	Mismatch-binding protein cmb1	-1.30917
SPBPB10D8.01	II	82195	83853	1	Uncharacterized transporter PB10D8.01	-1.20653
SPCTRNALYS.11	III	1139986	1140068	-1	tRNA Lys for anticodon CUU [Source:GeneDB_Spombe;Acc:SPCTRNALYS.11]	-1.19668
SPBC947.04	II	670640	673561	-1	Putative cell agglutination protein C947.04	-1.18538
SPAC2E1P3.05c	I	2936410	2937003	-1	Carbohydrate-binding domain-containing protein C2E1P3.05c	-1.17165
SPBPB21E7.08	II	72345	73390	1	SPBPB21E7.08	-1.16439
SPBC1861.01c	II	4128170	4130368	-1	SPBC1861.01c	-1.10324
SPAC212.08c	I	12158	12994	1	Uncharacterized GPI-anchored protein C212.08c	-1.0864
lys1	I	3740062	3744321	-1	L-aminoadipate-semialdehyde dehydrogenase	-1.05237
SPBC36.03c	II	844408	846024	-1	Uncharacterized transporter C36.03c	-0.963756
pex7	I	4723917	4725299	1	Peroxisomal targeting signal 2 receptor	-0.925521
SPAC513.07	I	2922468	2923478	1	Putative uncharacterized oxidoreductase C513.07	-0.874302
SPAC688.12c	I	3139622	3140125	-1	Uncharacterized protein C688.12c	-0.870556
car1	II	325091	326062	-1	Arginase	-0.856011
SPAC2H10.01	I	5275070	5276512	1	Uncharacterized transcriptional regulatory protein C2H10.01	-0.776484
SPAC750.07c	I	5576092	5576463	-1	Uncharacterized GPI-anchored protein C750.07c	-0.751191
dea2	II	175742	176845	1	Adenosine deaminase	-0.739989
SPBC1604.09c	II	3916496	3917352	1	RNA exonuclease 4	-0.737866
SPCC132.04c	III	1333664	1336984	-1	Putative NAD-specific glutamate dehydrogenase	-0.681801
SPBCPT2R1.06c	II	4521572	4522191	-1	SPBCPT2R1.06c	-0.670601
SPAC977.17	I	68043	69839	1	Uncharacterized membrane protein C977.17	-0.665213
SPBTRNATYR.03	II	1645199	1645282	1	tRNA Tyr for anticodon GUA [Source:GeneDB_Spombe;Acc:SPBTRNATYR.03]	-0.66087
pmp20	III	118423	118893	-1	pmp20	-0.629848
rgs1	I	681076	682521	1	Regulator of G-protein signaling 1	-0.626428
SPBC32H8.14	II	1487052	1488838	1	SPBC32H8.14	-0.624219
meu27	III	1061985	1064195	-1	Meiotic expression up-regulated protein 27	-0.612319
SPBC26H8.11c	II	3976166	3976693	-1	Uncharacterized protein C26H8.11c	-0.60949
SPBC2A9.13	II	2962289	2962529	1	Uncharacterized protein C2A9.13	-0.607744
SPCC1020.09	III	766170	767369	-1	Guanine nucleotide-binding protein negative regulator 1	-0.60206
SPBPB21E7.10	II	80094	80201	-1	SPBPB21E7.10	-0.595744
SPAP7G5.03	I	3737855	3740006	1	Plasma membrane fusion protein prm1	-0.59168
SPAC3H1.11	I	1960211	1961959	1	SPAC3H1.11	-0.591055

## Sheet: mit1D (Hu1278)
Annotated list of S. pombe genes upregulated and downregulated 1.5 fold in mit1Δ cells (Hu1278 strain)
1.5 fold upregulated genes mit1Δ (Hu1278) vs wt					total nr of genes 1.5 fold up regulated: 25
systematic name	chromosome	left border	right border	strand	description	Hu1278 vs WT (log2)
arg3	I	2274912	2275895	1	Ornithine carbamoyltransferase, mitochondrial	3.20174
his3	II	1489111	1490564	-1	Histidinol-phosphate aminotransferase	2.79958
SPBCPT2R1.08c	II	4528142	4534444	1	SPBCPT2R1.08c	2.71385
SPAC212.06c	I	18042	18557	1	SPAC212.06c	1.8093
SPAC212.09c	I	7619	9274	1	SPAC212.09c	1.74246
SPAC212.10	I	5726	6331	-1	SPAC212.10	1.7098
SPBTRNAGLY.08	II	1646025	1646095	-1	tRNA Gly for anticodon GCC [Source:GeneDB_Spombe;Acc:SPBTRNAGLY.08]	1.65057
SPBCPT2R1.07c	II	4525074	4526770	-1	SPBCPT2R1.07c	1.6439
SPBTRNAILE.05	II	1601436	1601509	1	tRNA Ile for anticodon AAU [Source:GeneDB_Spombe;Acc:SPBTRNAILE.05]	1.30668
SPAC212.11	I	1	5662	-1	SPAC212.11	1.24143
SPCTRNAGLU.10	III	1097949	1098020	-1	tRNA Glu for anticodon CUC [Source:GeneDB_Spombe;Acc:SPCTRNAGLU.10]	1.21204
SPBTRNAGLU.06	II	1602841	1602912	-1	tRNA Glu for anticodon UUC [Source:GeneDB_Spombe;Acc:SPBTRNAGLU.06]	1.12282
SPBTRNAALA.08	II	1601583	1601656	-1	tRNA Ala for anticodon AGC [Source:GeneDB_Spombe;Acc:SPBTRNAALA.08]	1.09966
SPBTRNALYS.07	II	1601056	1601138	1	tRNA Lys for anticodon CUU [Source:GeneDB_Spombe;Acc:SPBTRNALYS.07]	1.03873
SPCTRNAASP.07	III	1106937	1107007	-1	tRNA Asp for anticodon GUC [Source:GeneDB_Spombe;Acc:SPCTRNAASP.07]	0.95704
SPBC23G7.10c	II	2120067	2121254	-1	Putative NADPH dehydrogenase C23G7.10c	0.954639
SPBTRNAGLU.07	II	1648179	1648250	-1	tRNA Glu for anticodon UUC [Source:GeneDB_Spombe;Acc:SPBTRNAGLU.07]	0.844093
SPBTRNAVAL.08	II	1647655	1647737	-1	tRNA Val for anticodon AAC [Source:GeneDB_Spombe;Acc:SPBTRNAVAL.08]	0.829925
SPCTRNAARG.12	III	1093045	1093117	-1	tRNA Arg for anticodon ACG [Source:GeneDB_Spombe;Acc:SPCTRNAARG.12]	0.81108
SPBP35G2.09	II	982140	982793	1	SPBP35G2.09	0.806128
SPAC513.04	I	2914303	2914605	1	Uncharacterized protein C513.04	0.730713
str3	I	89267	91159	-1	Siderophore iron transporter 3	0.691981
SPBTRNAARG.06	II	1603538	1603610	1	tRNA Arg for anticodon ACG [Source:GeneDB_Spombe;Acc:SPBTRNAARG.06]	0.650322
SPAC56F8.14c	I	1151755	1152150	-1	Meiotically up-regulated gene 115 protein	0.629769
SPAC9E9.17c	I	4438210	4438584	-1	Uncharacterized protein C9E9.17c	0.600024
1.5 fold downregulated genes mit1Δ (Hu1278) vs wt					total nr of genes 1.5 fold down regulated: 13
systematic name	chromosome	left border	right border	strand	description	Hu1278 vs WT (log2)
SPBP35G2.10	II	982968	987224	1	SPBP35G2.10	-5.20482
ura4	III	115781	116575	-1	Orotidine 5'-phosphate decarboxylase	-1.57479
cmb1	I	2276478	2277149	-1	Mismatch-binding protein cmb1	-1.181
SPCTRNALYS.10	III	1071543	1071625	1	tRNA Lys for anticodon CUU [Source:GeneDB_Spombe;Acc:SPCTRNALYS.10]	-1.04783
SPBPB10D8.01	II	82195	83853	1	Uncharacterized transporter PB10D8.01	-0.943209
SPCTRNALYS.11	III	1139986	1140068	-1	tRNA Lys for anticodon CUU [Source:GeneDB_Spombe;Acc:SPCTRNALYS.11]	-0.876562
SPBPB10D8.03	II	88627	89929	1	SPBPB10D8.03	-0.853349
rec15	II	2163342	2163933	1	Meiotic recombination protein rec15	-0.752898
SPBPB10D8.02c	II	84667	86331	-1	Uncharacterized sulfatase PB10D8.02c	-0.719215
SPBPB21E7.08	II	72345	73390	1	SPBPB21E7.08	-0.713308
SPBPB8B6.03	II	47428	49071	1	Putative amidase PB8B6.03	-0.700059
SPBPB21E7.10	II	80094	80201	-1	SPBPB21E7.10	-0.671833
grt1	II	49143	51181	-1	Zinc finger protein grt1	-0.650333

## Sheet: mit1D (Hu1295)
Annotated list of S. pombe genes upregulated and downregulated 1.5 fold in mit1Δ cells (Hu1295 strain)
1.5 fold upregulated genes mit1Δ (Hu1295) vs wt					total nr of genes 1.5 fold up regulated: 56
systematic name	chromosome	left border	right border	strand	description	Hu1295 vs WT(log2)
arg3	I	2274912	2275895	1	Ornithine carbamoyltransferase, mitochondrial	3.10767
SPBCPT2R1.08c	II	4528142	4534444	1	SPBCPT2R1.08c	2.92394
his3	II	1489111	1490564	-1	Histidinol-phosphate aminotransferase	2.70992
SPAC212.06c	I	18042	18557	1	SPAC212.06c	2.09364
SPAC212.10	I	5726	6331	-1	SPAC212.10	1.74648
ura4	III	115781	116575	-1	Orotidine 5'-phosphate decarboxylase	1.6104
SPAC212.09c	I	7619	9274	1	SPAC212.09c	1.57505
spn6	III	1505841	1507045	1	Septin homolog spn6	1.48935
SPBCPT2R1.07c	II	4525074	4526770	-1	SPBCPT2R1.07c	1.46574
SPAC212.11	I	1	5662	-1	SPAC212.11	1.35214
SPCPB16A4.06c	III	956424	956804	-1	Uncharacterized protein PB16A4.06c	1.33776
SPBC1289.14	II	4414176	4415150	1	Adducin-related protein C1289.14	1.30601
meu6	II	455130	457212	1	Meiotic expression up-regulated protein 6	1.26754
mfm1	I	4917998	4918197	1	M-factor	1.16729
hsp16	II	2662290	2662721	-1	Heat shock protein 16	1.12826
mei2	I	4511939	4514191	-1	Meiosis protein mei2	1.04089
SPAC212.08c	I	12158	12994	1	Uncharacterized GPI-anchored protein C212.08c	1.02317
SPAC4F10.04	I	4837294	4838314	1	Serine/threonine-protein phosphatase 2A activator 1	1.00773
SPAC750.07c	I	5576092	5576463	-1	Uncharacterized GPI-anchored protein C750.07c	0.990433
SPBTRNAGLY.08	II	1646025	1646095	-1	tRNA Gly for anticodon GCC [Source:GeneDB_Spombe;Acc:SPBTRNAGLY.08]	0.902762
SPAC1A6.08c	I	1087276	1088133	-1	Meiotically up-regulated gene 125 protein	0.891694
fio1	I	4236539	4238407	1	Iron transport multicopper oxidase fio1	0.875684
SPBTRNAVAL.08	II	1647655	1647737	-1	tRNA Val for anticodon AAC [Source:GeneDB_Spombe;Acc:SPBTRNAVAL.08]	0.87262
SPBC1683.11c	II	167692	169248	-1	Mitochondrial 2-methylisocitrate lyase	0.861093
SPAC1002.17c	I	1831912	1832481	-1	Putative uracil phosphoribosyltransferase urg2	0.833099
SPBP35G2.09	II	982140	982793	1	SPBP35G2.09	0.829241
SPATRNAILE.04	I	3775010	3775083	-1	tRNA Ile for anticodon AAU [Source:GeneDB_Spombe;Acc:SPATRNAILE.04]	0.808003
SPCC4G3.03	III	466796	467839	-1	Uncharacterized protein C4G3.03	0.807178
SPBC23G7.10c	II	2120067	2121254	-1	Putative NADPH dehydrogenase C23G7.10c	0.804297
mek1	I	5232039	5233465	1	Meiosis-specific serine/threonine-protein kinase mek1	0.78889
SPCC645.02	III	1230624	1231190	1	UPF0660 protein C645.02, mitochondrial	0.788276
SPAC3H8.09c	I	605396	607749	-1	Uncharacterized RNA-binding protein C3H8.09c	0.778019
SPBCPT2R1.06c	II	4521572	4522191	-1	SPBCPT2R1.06c	0.771771
SPAC343.07	I	1651912	1653881	1	SPAC343.07	0.750483
SPBC23G7.11	II	2122086	2122727	1	Probable DNA-3-methyladenine glycosylase 2	0.730436
SPCC1281.04	III	1387702	1388703	1	Probable pyridoxal reductase 2	0.725595
SPBC1306.02	II	1181944	1185004	1	Uncharacterized WD repeat-containing protein C1306.02	0.707747
SPAC1039.07c	I	5463342	5464688	-1	Uncharacterized aminotransferase C1039.07c	0.697234
meu14	II	4068094	4069142	1	Meiotic expression up-regulated protein 14	0.694425
SPAC23C11.10	I	2151524	2152501	1	Uncharacterized protein C23C11.10	0.684948
SPBC21D10.08c	II	2433942	2434825	1	Uncharacterized protein C21D10.08c	0.680835
SPAC6C3.07	I	2336934	2338481	1	Meiotically up-regulated gene 68 protein	0.676025
apc13	II	1836688	1837095	-1	Anaphase-promoting complex subunit 13	0.662126
SPATRNAILE.03	I	3769390	3769463	1	tRNA Ile for anticodon AAU [Source:GeneDB_Spombe;Acc:SPATRNAILE.03]	0.651512
SPCC5E4.10c	III	651622	651994	-1	Uncharacterized protein C5E4.10c	0.649692
fip1	I	4234203	4235396	-1	Plasma membrane iron permease	0.646568
zym1	I	2382630	2382782	1	Metallothionein zym1	0.643181
SPAC14C4.08	I	5243970	5244509	1	SPAC14C4.08	0.642072
SPAC17H9.06c	I	2015106	2017038	-1	Uncharacterized protein C17H9.06c	0.629013
SPAC17A2.15	I	3570055	3570411	1	Putative uncharacterized protein C17A2.15	0.624583
aph1	III	468839	469688	-1	Bis(5'-nucleosyl)-tetraphosphatase [asymmetrical]	0.618051
pub2	I	2798923	2801131	-1	E3 ubiquitin-protein ligase pub2	0.607603
SPAC12D12.09	II	2315344	2316276	1	SPAC12D12.09	0.603853
SPAC8F11.05c	I	2861852	2862640	-1	Meiotically up-regulated gene 130 protein	0.601775
SPCC417.06c	III	1678371	1680336	-1	SPCC417.06c	0.599168
bub3	I	2507199	2508206	-1	Mitotic checkpoint protein bub3	0.597757
1.5 fold downregulated genes mit1Δ (Hu1295) vs wt					total nr of genes 1.5 fold down regulated: 35
systematic name	chromosome	left border	right border	strand	description	Hu1295 vs WT(log2)
SPBP35G2.10	II	982968	987224	1	SPBP35G2.10	-4.95773
SPBPB10D8.03	II	88627	89929	1	SPBPB10D8.03	-1.90663
SPBPB10D8.02c	II	84667	86331	-1	Uncharacterized sulfatase PB10D8.02c	-1.80655
SPBPB10D8.01	II	82195	83853	1	Uncharacterized transporter PB10D8.01	-1.57578
aes1	II	70204	71094	1	Antisense-enhancing sequence 1	-1.4614
cmb1	I	2276478	2277149	-1	Mismatch-binding protein cmb1	-1.30062
SPAC186.06	I	5543318	5543872	1	Uncharacterized isomerase C186.06	-1.14177
SPAC977.17	I	68043	69839	1	Uncharacterized membrane protein C977.17	-1.094
alr1	II	108659	109771	1	Alanine racemase, catabolic	-1.03475
SPAC977.15	I	63889	64632	1	Uncharacterized AIM2 family protein C977.15	-1.03219
SPCTRNALYS.10	III	1071543	1071625	1	tRNA Lys for anticodon CUU [Source:GeneDB_Spombe;Acc:SPCTRNALYS.10]	-0.988266
SPCC13B11.03c	III	1595942	1596961	-1	Probable hydroxyacylglutathione hydrolase C13B11.03c	-0.98258
dak2	I	65804	67579	-1	Dihydroxyacetone kinase 2	-0.938383
SPCTRNALYS.11	III	1139986	1140068	-1	tRNA Lys for anticodon CUU [Source:GeneDB_Spombe;Acc:SPCTRNALYS.11]	-0.904078
SPBPB2B2.01	II	4459810	4461567	1	Uncharacterized amino-acid permease PB2B2.01	-0.848178
SPBPB2B2.06c	II	4471000	4472805	-1	Uncharacterized protein PB2B2.06c	-0.833409
SPBC359.04c	II	119152	120228	-1	Putative cell-type specific agglutination protein C359.04c	-0.832149
eno102	II	58324	59646	-1	eno102	-0.828521
SPAC1039.02	I	5450616	5452421	1	Uncharacterized protein C1039.02	-0.82618
SPAC29B12.12	I	5439111	5439452	1	Uncharacterized protein C29B12.12	-0.791404
SPBC1271.07c	II	359755	360246	1	Uncharacterized N-acetyltransferase C1271.07c	-0.78229
SPBPB21E7.08	II	72345	73390	1	SPBPB21E7.08	-0.744979
SPAC5H10.10	I	163860	165038	1	Putative NADPH dehydrogenase C5H10.10	-0.705129
SPBC1271.06c	II	360803	361243	1	Meiotically up-regulated gene 96 protein	-0.691747
gmh1	I	165628	166617	1	Probable alpha-1,2-galactosyltransferase gmh1	-0.671946
SPBC1683.03c	II	139425	140984	-1	Uncharacterized MFS-type transporter C1683.03c	-0.666123
SPAC1039.01	I	5446249	5447952	1	Uncharacterized amino-acid permease C1039.01	-0.664474
SPAC186.03	I	5536097	5537179	1	Probable L-asparaginase 1	-0.657658
SPAC186.05c	I	5541249	5542037	-1	UPF0016 membrane protein C186.05c	-0.653257
SPCPB1C11.03	III	2077983	2079695	1	Uncharacterized transporter PB1C11.03	-0.643633
SPBPB21E7.09	II	76318	77400	1	Probable L-asparaginase 3	-0.640141
B8647-4	I	1236567	1237865	1	B8647-4	-0.639005
SPBC359.06	II	129725	130498	1	Meiotically up-regulated gene 14 protein	-0.629798
SPAPB24D3.11	I	2978711	2980198	1	Uncharacterized transporter B1A11.01	-0.628759
SPBTRNALEU.06	II	1600095	1600195	-1	tRNA Leu for anticodon CAA [Source:GeneDB_Spombe;Acc:SPBTRNALEU.06]	-0.608126
